# Supplementary material for: Alternative Polyadenylation and Salicylic Acid Modulate Root Responses to Low Nitrogen Availability
Source: Plants (Basel). 2020 Feb 16;9(2):251. doi: 10.3390/plants9020251 (PMC7076428; doi:10.3390/plants9020251)
Supplement: Supplementary file 1 [file plants-09-00251-s001.zip]

Archive with 4 entries (3 files):
- plants-708913-supplementary-for conversion/
- plants-708913-supplementary-for conversion/plants-708913-supplementary-for conversion.docx
- plants-708913-supplementary-for conversion/Table S2.xlsx
- plants-708913-supplementary-for conversion/Table_S1.xlsx
