# Supplementary material for: Alternative Polyadenylation and Salicylic Acid Modulate Root Responses to Low Nitrogen Availability
Source: Plants (Basel). 2020 Feb 16;9(2):251. doi: 10.3390/plants9020251 (PMC7076428; doi:10.3390/plants9020251)
Supplement: Supplementary file 1 [file plants-09-00251-s001.zip › plants-708913-supplementary-for conversion/Table S2.xlsx]

## Sheet: A. N starvation and APA
APA control (-N/+N)	APA fip1-2 (-N/+N)		up-reg fip1-2	down-reg fip1-2
up/down N starvation	up/down N starvation		up/down N starvation	up/down N starvation
AT5G48010	AT2G36120		AT5G35660	AT5G20790
AT1G64590	AT5G51440		AT2G18540	AT4G12500					Total	Observed	Random Expected	Binomial-X2	probabil
AT3G12580	AT1G17620		AT3G21720	AT4G12490				deregulated -N	1418	1418			0.0623379
AT2G16365	AT5G43580		AT1G62710	AT5G09520				APA control (-N/+N)	707	57	44.0729	0.00856192
AT4G31910	AT2G37040		AT5G58690	AT5G66815				APA fip1-2 (-N/+N)	1064	88	66.3275	0.00141525
AT1G37130	AT5G36150		AT3G56980	AT4G35770
AT2G16890	AT4G02940		AT1G54970	AT5G56100
AT1G21920	AT5G67340		AT5G05250	AT1G17860					Total	Observed	Random Expected	Binomial-X2	probabil
AT1G51830	AT1G08090		AT2G24980	AT1G52820				deregulated -N	1418	1418			0.0623379
AT4G05070	AT5G37690		AT4G19690	AT2G19970				up-reg fip1-2	790	73	49.2469	0.000228849
AT2G01150	AT4G12030		AT1G01060	AT3G12830				down-reg fip1-2	670	104	41.7664	1.16326e-17
AT4G28750	AT2G38640		AT5G06640	AT3G26510
AT5G66050	AT1G77740		AT1G73220	AT1G23120
AT2G32560	AT2G47000		AT5G35190	AT4G07820
AT5G54270	AT3G48990		AT4G28850	AT4G14890
AT1G08090	AT5G05250		AT5G03860	AT2G35980
AT2G47400	AT2G45400		AT3G54590	AT1G10070
AT3G49845	AT5G60680		AT2G27550	AT5G19790
AT1G51890	AT4G20000		AT2G15880	AT2G47200
AT2G37130	AT5G66690		AT5G16900	AT1G01170
AT5G46080	AT5G45380		AT5G57540	AT1G72360
AT5G47060	AT2G15960		AT1G62510	AT2G42350
AT1G79110	AT2G29750		AT3G62680	AT1G16510
AT3G49760	AT5G54600		AT2G22240	AT4G01700
AT2G35920	AT4G24130		AT3G54580	AT2G37130
AT5G48000	AT1G12110		AT4G25790	AT2G01900
AT5G22890	AT2G20670		AT1G60470	AT3G16530
AT5G43580	AT5G45070		AT5G57530	AT3G04370
AT4G00360	AT1G62980		AT2G20520	AT5G65300
AT2G18440	AT1G51680		AT3G60140	AT2G43390
AT3G44550	AT3G26450		AT2G02120	AT4G37300
AT1G23390	AT1G21920		AT4G35420	AT3G16350
AT1G06680	AT4G20820		AT3G49960	AT4G08300
AT1G01140	AT2G17440		AT3G12580	AT1G05575
AT4G20820	AT2G18440		AT4G38340	AT5G62360
AT2G39310	AT1G18270		AT3G13090	AT4G36670
AT3G49960	AT4G38470		AT2G46630	AT4G12550
AT2G47000	AT1G63530		AT3G23870	AT2G35410
AT1G04360	AT4G01140		AT5G45650	AT4G33730
AT2G18360	AT1G48300		AT3G48850	AT1G25560
AT1G17860	AT3G30775		AT3G21340	AT2G21100
AT1G48480	AT1G79040		AT1G05540	AT3G48360
AT1G61740	AT5G16600		AT1G68690	AT3G23880
AT5G07440	AT3G10740		AT3G56080	AT3G29410
ATMG00510	AT5G61440		AT1G18060	AT3G15630
AT1G72830	AT5G58690		AT5G50800	AT2G24580
AT2G45400	AT5G57610		AT1G69880	AT3G52070
AT4G32940	AT2G28270		AT2G36120	AT2G43535
AT1G05300	AT2G22560		AT1G50590	AT1G73260
AT4G34350	AT2G26480		AT1G79860	AT4G22610
AT2G22560	AT5G52640		AT2G38530	AT5G07100
AT1G13300	AT2G01530		AT1G70460	AT4G20000
AT4G24130	AT5G64410		AT3G21420	AT4G27450
AT1G51680	AT2G31230		AT1G12560	AT2G40080
AT5G66690	AT3G60330		AT3G46270	AT1G80920
AT3G54590	AT2G37970		AT4G26220	AT5G48540
AT5G22500	AT1G37130		AT5G53120	AT4G27410
	AT1G05575		AT5G50200	AT3G01290
	AT1G77760		AT5G52640	AT5G37260
	AT5G09800		AT2G02990	AT2G45210
	AT4G17670		AT3G51860	AT5G26310
	AT3G46690		AT4G38970	AT3G15450
	AT5G10830		AT1G22160	AT3G47070
	AT1G12560		AT4G40090	AT2G16005
	AT5G07100		AT1G23760	AT2G40000
	AT1G62510		AT5G24160	AT4G32340
	AT5G04960		AT3G08860	AT1G05300
	AT5G23020		AT4G25820	AT5G49350
	AT1G33700		AT5G49870	AT3G07350
	AT4G31730		AT1G62320	AT5G19240
	AT2G02820		AT1G34510	AT3G02040
	AT3G15950		AT1G67820	AT2G46600
	AT3G60140		AT4G28410	AT3G59900
	AT1G23310			AT3G50900
	AT1G67820			AT5G47230
	AT1G49160			AT5G19970
	AT2G19800			AT4G25250
	AT5G13990			AT1G78460
	AT5G15180			AT1G76800
	AT5G24490			AT5G47635
	AT5G07440			AT5G04120
	AT4G05020			AT3G25190
	AT1G59940			AT3G10985
	AT5G07680			AT1G73500
	AT1G04360			AT2G44380
	AT1G55760			AT3G32040
	AT3G08860			AT1G19960
	AT2G16060			AT1G12010
				AT2G31810
				AT3G13650
				AT4G28030
				AT2G22500
				AT3G45160
				AT1G76560
				AT1G54540
				AT1G73655
				AT1G80830
				AT3G51910
				AT5G15830
				AT5G52190
				AT3G47860
				AT4G01870
				AT5G14120
				AT1G26800

## Sheet: B. SA and fip1-2
SA up-regulated			SA down-regulated
UP-reg fip1-2	Down fip1-2		UP-reg fip1-2	Down fip1-2
AT5G44540	AT2G24850		AT4G10260	AT1G72920
AT4G29470	AT1G01680		AT3G54520	AT1G20860
AT4G27580	AT3G01830		AT4G32540	AT1G05835
AT5G10120	AT1G14880		AT5G19470	AT1G23110
AT5G19360	AT3G44860		AT4G09600	AT3G13840
AT3G28470	AT1G65481		AT5G20260	AT5G56100				Total	Observed	Random Expected	Binomial-X2	probabil
AT2G30300	AT3G57260		AT5G04150	AT4G25490			SA up-reg	1115	1115			0.0331825
AT1G57800	AT2G14610		AT2G37870	AT4G15440			fip1-2 up	790	57	26.212	4.04834e-08
AT5G18636	AT3G22235		AT3G53040	AT5G63160			fip1-2 down	922	113	30.59	3.65269e-32
AT4G27140	AT3G22231		AT4G01985	AT5G64190
AT3G49055	AT4G14400		AT1G54560	AT5G56550
AT4G36490	AT2G14560		AT1G52690	AT1G74930
AT3G02125	AT5G13320		AT3G15670	AT3G03830
AT3G21380	AT1G10585		AT5G52300	AT3G14210
AT5G16960	AT5G20790		AT1G73190	AT4G37300				Total	Observed	Random Expected	Binomial-X2	probabil
AT2G24681	AT2G27690		AT4G32510	AT1G07050			SA down-reg	1214	1214			0.0361288
AT4G33290	AT5G26690		AT3G02480	AT4G00165			fip1-2 up	790	92	28.54	1.81606e-22
AT4G28420	AT1G33960		AT3G01345	AT3G09922			fip1-2 down	922	53	33.31	0.000328698
AT3G15280	AT3G49620		AT5G03090	AT3G48360
AT4G21323	AT5G10760		AT5G57260	AT3G23880
AT1G72660	AT5G39670		AT2G03520	AT5G47240
AT3G24650	AT3G50480		AT2G29370	AT3G52070
AT3G54940	AT2G19310		AT3G17520	AT1G78995
AT2G17010	AT5G13220		AT2G25890	AT3G18773
AT2G36640	AT1G65390		AT1G13650	AT3G04330
AT3G45060	AT1G57630		AT1G04445	AT4G22610
AT2G40170	AT1G59860		AT3G03341	AT1G80920
AT3G04200	AT1G61120		AT5G24150	AT3G29370
AT5G64990	AT1G61610		AT5G08030	AT2G04790
AT2G35300	AT1G65790		AT2G32550	AT5G66520
AT3G58060	AT1G44830		AT3G27440	AT3G15450
AT1G54280	AT2G24600		AT2G41260	AT4G34790
AT5G41820	AT3G47480		AT1G66060	AT3G05936
AT1G03790	AT1G72520		AT5G06760	AT1G50732
AT3G18485	AT3G45970		AT5G24080	AT4G21445
AT1G50180	AT4G01700		AT4G29450	AT3G07350
AT5G38240	AT4G23170		AT3G20210	AT4G24230
AT3G46230	AT1G19380		AT5G40800	AT4G15680
AT1G52130	AT5G55450		AT2G41240	AT4G15690
AT1G65330	AT1G15010		AT2G47770	AT4G21970
AT4G21400	AT2G18660		AT2G15780	AT1G78460
AT5G46500	AT1G49000		AT1G73870	AT2G42900
AT3G12580	AT5G04340		AT1G73700	AT5G39210
AT1G32960	AT2G22880		AT1G57590	AT5G06470
AT4G00960	AT5G55460		AT4G36600	AT5G13730
AT1G09380	AT2G32680		AT1G76955	AT4G13250
AT1G33720	AT2G35290		AT3G28220	AT5G37950
AT2G15020	AT1G80840		AT2G29300	AT5G09820
AT3G28540	AT1G65845		AT3G55580	AT2G39920
AT5G15850	AT2G40750		AT5G66400	AT1G55370
AT5G50200	AT4G14365		AT2G42540	AT5G58360
AT5G52640	AT5G28630		AT5G59590	AT5G42900
AT2G38250	AT1G64380		AT1G29110	AT1G49010
AT5G48570	AT2G46400		AT3G59830
AT4G10500	AT4G31800		AT3G27250
AT2G28860	AT2G47460		AT4G37850
AT4G37640	AT3G02840		AT1G07430
	AT1G21250		AT5G36910
	AT3G05660		AT2G41190
	AT1G17380		AT5G43840
	AT3G11010		AT5G24155
	AT4G20000		AT5G59130
	AT1G24147		AT3G46370
	AT5G48540		AT4G27400
	AT3G21320		AT3G44970
	AT3G01290		AT5G62040
	AT3G23250		AT2G23010
	AT5G11920		AT1G18830
	AT3G25240		AT2G32100
	AT3G25882		AT2G32530
	AT1G16370		AT3G18070
	AT1G19020		AT5G45650
	AT3G50140		AT3G05640
	AT3G54150		AT3G56080
	AT3G57240		AT3G06640
	AT3G60966		AT5G50800
	AT4G03450		AT5G09730
	AT4G04500		AT4G32980
	AT1G02400		AT4G23990
	AT4G11890		AT1G52000
	AT5G19240		AT5G24420
	AT1G24145		AT1G56600
	AT4G18250		AT2G32540
	AT4G19430		AT3G08770
	AT3G59900		AT4G34250
	AT4G23140		AT1G22160
	AT4G23150		AT3G48510
	AT4G23200		AT5G10570
	AT4G32800		AT2G39250
	AT2G23680		AT4G19170
	AT2G41100		AT1G18990
	AT5G03350		AT1G28230
	AT2G26440
	AT5G20230
	AT5G25250
	AT5G59820
	AT5G15840
	AT3G50930
	AT5G24200
	AT5G25260
	AT5G25910
	AT5G27060
	AT3G02140
	AT2G22500
	AT3G56400
	AT5G40000
	AT2G38310
	AT5G52670
	AT5G52720
	AT5G52750
	AT5G52760
	AT5G59490
	AT5G60900
	1214
