# Supplementary material for: Alternative Polyadenylation and Salicylic Acid Modulate Root Responses to Low Nitrogen Availability
Source: Plants (Basel). 2020 Feb 16;9(2):251. doi: 10.3390/plants9020251 (PMC7076428; doi:10.3390/plants9020251)
Supplement: Supplementary file 1 [file plants-09-00251-s001.zip › plants-708913-supplementary-for conversion/Table_S1.xlsx]

## Sheet: index
a.	Description of plant material and growing conditions.
A.	Genes showing alternative polyadenylation in roots between control (MS1/2) versus and control (MS1/2 - N) with a pval < 0.05
B.	Gene Ontology of genes showing APA between control (MS1/2) versus and control (MS1/2 - N)
C.	Genes showing alternative polyadenylation in roots between fip1-2 (MS1/2) versus fip1-2 (MS-N) with a pval < 0.05 and gene ontology
D.	Gene Ontology of genes showing APA between fip1-2 (MS1/2) versus and fip1-2 (MS1/2 - N)
E.	Number of PACs in all experimentens
F.	Screenshots from IGV showing some examples of genes that have APA between control / fip1-2 mutant
G.	Genes related to Nitrogen metabolism that showed APA in response to low N

## Sheet: description
Control and fip1-2 seedlings were grown in medium MS1/2 or in MS1/2 without any nitrogen source (-N) for 10 days. RNA was extracted from roots and poly(A) usage was determined as described in Tellez-Robledo et al (submitted).

## Sheet: A
groupID	pvalue
AT5G44790	6.63529e-05
AT2G36380	0.00010728
AT2G16510	0.000162411
AT1G64190	0.000165092
AT3G37820	0.000304614
AT2G26430	0.000338857
AT3G57530	0.000343146
AT3G47910	0.000359968
AT1G22300	0.000370671
AT1G56010	0.000484027
AT1G32130	0.000484203
AT5G52040	0.000546576
AT4G13940	0.000646918
AT2G44060	0.00065386
AT5G48010	0.00073438
AT4G00355	0.000769642
AT1G03910	0.000786564
AT3G16640	0.000990362
AT5G65670	0.000997894
AT3G53230	0.00100891
AT1G64590	0.00109482
AT1G03380	0.00118442
AT4G36210	0.00127529
AT4G12290	0.00127808
AT5G61480	0.00128853
AT5G23450	0.00132181
AT1G74100	0.00133838
AT4G34200	0.00139213
AT1G66500	0.00140267
AT4G37010	0.0014262
AT3G12580	0.00146162
AT5G42020	0.00152994
AT5G40250	0.00153795
AT1G70320	0.00163596
AT4G39880	0.00169042
AT5G08530	0.00172928
AT3G54900	0.0017708
AT1G16010	0.00182434
AT4G19490	0.00186671
AT5G55600	0.00188553
AT5G50380	0.00190454
AT2G20330	0.00191315
AT2G16365	0.00196397
AT5G03280	0.00197388
AT3G01420	0.00214298
AT4G02230	0.00215697
AT5G04670	0.00221486
AT5G24290	0.00225496
AT2G25730	0.0022843
AT2G27490	0.00239634
AT4G31910	0.0024673
AT4G31450	0.00248587
AT1G37130	0.00257939
AT5G60120	0.00270071
AT3G15980	0.00279702
AT1G74330	0.00281349
AT1G12820	0.00282805
AT4G13630	0.00283304
AT4G35310	0.00285546
AT2G33770	0.00310066
AT1G48920	0.00318138
ATCG00500	0.00331164
AT5G20490	0.00332634
AT5G40340	0.00343146
AT4G15830	0.00353565
AT1G58290	0.00360735
AT3G01300	0.00361107
AT3G03280	0.00367476
AT4G23100	0.00368268
AT4G14410	0.00371553
AT3G11100	0.00374824
AT5G13150	0.00375563
AT5G54960	0.00378102
AT2G16485	0.00382484
AT2G03150	0.0039788
AT2G16890	0.00418226
ATCG00010	0.00422869
AT1G65540	0.00426973
AT5G20660	0.00439645
AT5G51410	0.00441281
AT4G29750	0.00443657
AT5G05210	0.00444777
AT1G68410	0.00450697
AT1G32230	0.00464781
AT3G47620	0.00465097
AT5G42570	0.00467781
AT2G13970	0.00468363
AT4G26110	0.00471403
AT2G32240	0.00472992
ATMG00670	0.00477957
AT1G74920	0.00479361
AT1G68720	0.00502766
AT5G61220	0.0051299
AT2G44200	0.00520399
AT4G08980	0.00520463
AT5G24580	0.00521385
AT4G37820	0.00525056
AT3G02320	0.00535787
AT1G03080	0.00538727
AT1G73230	0.00550707
AT5G53460	0.00553648
AT1G63940	0.00553689
AT4G11080	0.00555325
AT1G08600	0.00571866
AT1G21920	0.00576468
AT3G59990	0.00576954
AT5G54800	0.00576957
AT5G54670	0.00587859
AT5G06390	0.00607351
AT1G32170	0.00612574
AT1G19990	0.00618159
AT2G25160	0.00618715
AT2G38400	0.00619906
AT5G65020	0.00625847
AT4G26190	0.00628457
AT4G04614	0.00642352
AT3G54670	0.0064534
AT1G05990	0.00649591
AT2G43150	0.0065138
AT3G12920	0.00652488
AT3G51100	0.00660566
AT3G52850	0.00671351
AT1G72160	0.00674379
AT4G39950	0.00705397
AT1G41880	0.0072184
AT5G42560	0.00736709
AT4G03430	0.00741924
AT5G10290	0.00746737
AT5G09530	0.00755138
AT5G42520	0.00771315
AT5G58040	0.00773604
AT1G50200	0.00779649
AT1G30440	0.00786054
AT1G22440	0.00786953
AT3G57020	0.0079606
AT5G05870	0.00796299
AT1G55020	0.00800547
AT5G47620	0.00802484
AT1G51830	0.00806801
AT4G05070	0.00809365
AT5G52200	0.0081247
AT5G04460	0.00816315
AT2G01150	0.00816869
AT4G21580	0.00819785
AT4G28750	0.00824922
AT2G17720	0.0082515
AT2G25520	0.00825522
AT2G25490	0.00827168
AT5G54940	0.00827366
AT3G24180	0.00830786
AT5G66050	0.00833866
AT4G20830	0.0084165
AT1G05380	0.00843963
AT5G07350	0.00847709
AT5G51570	0.00847982
AT5G16730	0.00861879
AT1G66200	0.00862102
AT3G08850	0.00876569
AT1G26850	0.00893692
AT4G19640	0.00903668
AT5G64030	0.00910994
AT1G05870	0.00911952
AT1G76810	0.00918001
AT1G14350	0.0092198
AT1G68490	0.00922244
AT2G32560	0.00936804
AT5G16780	0.00943103
AT1G29000	0.0094406
AT2G34470	0.00952919
AT3G46280	0.00953225
AT4G16760	0.00965128
AT1G64970	0.00971777
AT3G01460	0.00972566
AT5G54270	0.0098542
AT1G08090	0.0099463
AT1G56190	0.00995733
ATMG00090	0.00996031
AT3G19820	0.0101668
AT1G55850	0.0101745
AT4G29735	0.010272
AT1G53720	0.0103409
AT1G80360	0.0103986
AT4G11380	0.0104033
AT2G30500	0.0104502
AT1G70810	0.010565
AT2G37190	0.0105678
AT1G51690	0.0106854
AT1G79880	0.010721
AT2G47400	0.0108143
AT2G32990	0.0109122
AT1G03730	0.0109907
AT3G49845	0.0110257
AT3G55980	0.0110405
AT1G21580	0.0111457
AT1G74510	0.0113128
AT2G38800	0.0113977
AT1G51890	0.0115143
AT1G04440	0.0116198
AT2G37130	0.0116482
AT2G30750	0.0116509
AT1G80940	0.0116769
AT1G55490	0.0119783
AT2G40890	0.0120563
AT2G46535	0.0122668
AT1G49240	0.0123196
AT5G56340	0.0123232
AT2G44730	0.0124331
AT1G68160	0.0124336
AT1G13450	0.0125413
AT4G39350	0.0126249
AT2G20080	0.0126756
AT5G65770	0.0126808
AT1G20200	0.0127759
AT1G09932	0.0127883
AT5G41670	0.012971
AT3G57540	0.0130317
AT3G04730	0.0130463
AT5G67030	0.0131157
AT3G24503	0.0131616
AT2G07620	0.0131702
AT5G13560	0.0132202
AT1G65650	0.0132408
AT1G79280	0.0132987
AT2G34200	0.0133569
AT5G10745	0.0133804
AT5G45300	0.0134553
ATCG00720	0.0134941
AT5G46080	0.0135457
AT1G63430	0.0135551
AT4G30190	0.0137696
AT2G21870	0.0137882
AT4G18700	0.0139743
AT1G79550	0.0140473
AT3G04120	0.014219
AT3G13990	0.0143179
AT1G70850	0.0143918
AT2G33550	0.0144666
AT3G11450	0.0145238
AT1G12580	0.0145322
AT5G47060	0.0145963
AT3G48890	0.0146104
AT5G58700	0.0147441
AT5G67390	0.0147539
AT4G34230	0.0148414
AT2G36340	0.0148534
AT1G53280	0.0148794
AT2G13100	0.0149347
AT2G39770	0.0149768
AT5G48580	0.0150242
AT1G79110	0.0150718
AT5G27380	0.0151109
AT2G34300	0.0151911
AT2G18193	0.015264
AT3G49760	0.0153334
AT1G20693	0.0155629
AT5G58130	0.0156468
AT2G38040	0.0158663
AT2G20280	0.0159856
AT3G61860	0.01613
AT2G35920	0.0162069
AT5G56210	0.0162463
AT1G69220	0.0162549
AT5G48000	0.0163268
AT5G56190	0.0163391
AT5G22890	0.0163746
AT5G60890	0.0164066
AT1G56660	0.0165019
AT5G48230	0.0165429
AT1G48540	0.0166089
AT1G21630	0.0166986
AT1G66270	0.0167159
AT3G52920	0.0173994
AT5G43580	0.0174083
AT1G66280	0.017422
AT2G26770	0.0174517
AT4G25500	0.0174793
AT5G40700	0.0174927
AT5G06110	0.017626
AT2G22920	0.0176716
AT1G64110	0.0177293
AT1G04960	0.0178314
AT5G58720	0.0178457
AT5G42620	0.0181161
AT2G27100	0.0181323
AT5G06910	0.0181766
AT3G18035	0.01828
AT1G13510	0.0182881
AT1G19870	0.0184828
AT2G26190	0.0185113
AT1G65010	0.0185161
AT2G34490	0.0186483
AT2G28910	0.0186917
AT4G00360	0.0188287
AT3G59490	0.0188469
AT5G41790	0.0188693
AT5G14440	0.0189068
AT1G48310	0.0189654
AT3G04580	0.0189717
AT5G61530	0.0190132
AT4G15020	0.019053
AT5G03240	0.0190661
AT2G18440	0.0191423
AT1G07520	0.0193135
AT2G44790	0.0193281
AT3G59680	0.0195762
AT3G44550	0.0195794
AT5G35980	0.0196478
AT2G28960	0.0196971
AT3G14067	0.0197617
AT1G10450	0.0197801
AT4G20260	0.01982
AT5G09830	0.0198956
AT4G32650	0.0199162
AT1G13190	0.0199473
AT1G23390	0.0200182
AT3G50620	0.0204325
AT5G40450	0.0204634
AT4G38620	0.0204864
AT5G19480	0.0205402
AT5G50430	0.0205704
AT3G53260	0.0206082
AT1G12120	0.0206519
AT4G40060	0.0207522
AT5G41410	0.0207635
AT1G75800	0.0207943
AT3G50640	0.0208632
AT1G13520	0.0211258
AT1G78900	0.0212053
AT4G23420	0.0212743
AT1G75130	0.0212792
AT1G06680	0.0213382
AT5G60030	0.0214581
AT1G54060	0.0215757
AT1G23410	0.0215802
AT3G11410	0.0215946
AT4G15393	0.021607
AT2G38550	0.0217149
AT3G53780	0.0218674
AT1G30400	0.0218687
AT5G54840	0.021917
AT1G01140	0.0219932
AT3G16860	0.0221095
AT2G22300	0.0222402
AT5G47880	0.0222587
AT3G26290	0.0223228
AT1G78815	0.022351
AT4G00630	0.0224239
AT5G45470	0.0224274
AT1G72050	0.0226361
AT1G02000	0.0226527
AT3G28345	0.0228112
AT3G63160	0.0229248
AT2G01070	0.0230373
AT5G27860	0.0230387
AT3G05050	0.0231497
AT1G72930	0.0231801
AT3G61050	0.0232092
AT5G49540	0.0232141
AT5G16720	0.0234808
AT1G21750	0.0235624
AT4G26970	0.0235659
AT4G20820	0.0236105
AT1G74250	0.0238428
AT1G27320	0.0238843
AT1G64105	0.0238898
AT5G51780	0.0240443
AT1G72150	0.0240695
AT5G15870	0.0241928
AT5G64360	0.0242207
AT3G11280	0.0242275
AT2G39310	0.0242435
AT1G01040	0.0242673
AT3G58660	0.0243192
AT1G65220	0.0243398
AT4G23885	0.0244365
AT4G10955	0.0244888
AT5G41770	0.0245146
AT3G54010	0.0245214
AT4G20860	0.0246337
AT1G49300	0.0246474
AT3G03990	0.024865
AT2G36230	0.0250081
AT3G49960	0.0252939
AT3G10730	0.0253177
AT1G54130	0.02548
AT3G14400	0.0255695
AT3G32980	0.0255897
AT5G62770	0.0256012
AT5G44030	0.0256279
AT4G02820	0.0256385
AT3G22660	0.0256721
AT1G56230	0.0259417
AT4G11150	0.0259629
AT1G23710	0.0260121
AT3G11200	0.0261956
AT4G33430	0.0262802
AT5G62600	0.0264286
AT2G46340	0.0264326
AT2G30960	0.0264492
AT2G39480	0.0265141
AT2G43290	0.0265352
AT2G47000	0.0265632
AT2G21440	0.0266295
AT2G28510	0.0268355
AT4G08850	0.0268909
AT3G49210	0.0269273
AT1G41830	0.0270801
AT5G44200	0.0271534
AT1G34200	0.0272088
AT5G46170	0.0272465
AT3G17510	0.0272861
AT4G38890	0.027342
AT2G44520	0.0274569
AT5G39660	0.0275431
AT3G50500	0.027623
AT1G50170	0.0277386
AT5G66760	0.0277396
AT5G51840	0.0277578
AT4G00895	0.0277841
AT2G39300	0.027887
AT1G04780	0.0279198
AT5G26260	0.0280156
AT4G38460	0.028029
AT4G30790	0.0280581
AT5G61790	0.028132
AT5G65860	0.0283728
AT5G42540	0.0284404
AT1G54710	0.0284715
AT5G07220	0.0284717
AT1G58210	0.0284895
AT1G06230	0.0285112
AT4G03330	0.0286786
AT2G44350	0.0287508
AT4G13195	0.028982
AT1G63300	0.0289828
AT2G48020	0.0290094
AT2G34500	0.0290117
AT1G62305	0.029265
AT1G44810	0.029296
AT5G45100	0.0293314
AT1G04360	0.0294331
AT1G17170	0.0294981
AT1G09300	0.0296032
AT1G79340	0.0296164
AT1G76820	0.0296615
AT3G58840	0.0296683
AT2G42880	0.0297534
AT2G18360	0.029761
AT1G04900	0.0297987
AT2G17840	0.0299351
AT3G52710	0.0299678
AT5G45500	0.0300478
AT5G10580	0.0301001
AT1G17340	0.0301012
AT2G22720	0.0301552
AT5G46150	0.0301824
AT5G58620	0.0301961
AT1G17860	0.0303888
AT1G20850	0.0304278
AT1G47310	0.0305775
AT2G43650	0.0307291
AT2G05440	0.0308163
AT1G70570	0.0308401
AT1G63800	0.0308497
AT4G17900	0.0308867
AT5G45490	0.0309209
AT4G29510	0.0309296
AT1G07135	0.0309528
ATCG00100	0.031107
AT3G54790	0.0312119
AT3G61260	0.0312436
AT4G01670	0.0312685
AT1G48480	0.0312923
AT5G48520	0.0313341
AT5G63950	0.0314038
AT5G27420	0.0315911
AT2G43680	0.0317413
AT1G76240	0.0318232
AT5G51070	0.0319797
AT3G60240	0.0320126
AT2G07770	0.0320768
AT2G04880	0.0321489
AT5G66950	0.032183
AT2G02870	0.0323417
AT5G52530	0.0323665
AT5G66310	0.0323733
AT5G23100	0.0326359
ATMG00580	0.0326953
AT4G13030	0.0327131
AT1G23220	0.0328448
AT1G62330	0.0328847
AT4G29410	0.0329008
AT1G60810	0.0329533
AT2G46020	0.033048
AT1G70330	0.0332531
AT2G25320	0.0334138
AT2G31020	0.033568
AT1G61740	0.0335838
AT5G48840	0.0335966
AT1G67480	0.033673
AT4G29700	0.0337715
AT5G13110	0.0338787
AT4G18593	0.0340324
AT1G76500	0.0341057
AT4G29380	0.0341091
AT5G37720	0.0341139
AT5G01350	0.0341386
AT5G48950	0.0342155
AT4G34560	0.0343238
AT1G61640	0.0344243
AT4G29950	0.0344838
AT5G12410	0.0345973
AT3G20230	0.0346035
AT1G14740	0.0346072
AT5G07440	0.0346764
AT4G08580	0.0351771
AT1G04300	0.0352532
AT5G63320	0.0353303
AT2G18890	0.0353911
AT2G01910	0.0354144
AT5G04850	0.0355654
AT5G49680	0.0355975
AT5G20290	0.0356483
AT5G05170	0.0358375
AT1G29900	0.0358543
AT1G55460	0.0359643
AT2G37440	0.0360085
AT1G32530	0.0360102
ATMG00510	0.0361062
AT4G18020	0.0361937
AT2G02230	0.0362879
AT5G66280	0.0364087
AT1G32100	0.0364488
AT1G17745	0.0364989
AT1G73330	0.0366548
AT2G42780	0.0367154
AT1G62380	0.0367271
AT4G32440	0.0367443
AT1G72830	0.0368267
AT1G72060	0.0371573
AT5G44380	0.037331
AT5G57330	0.0373687
AT2G17420	0.0373882
AT1G66070	0.0374872
AT3G01390	0.0375301
AT3G50930	0.037552
AT5G59780	0.0376229
AT1G79930	0.0378006
AT5G45190	0.037808
AT2G45400	0.0379288
AT2G39370	0.0379407
AT3G24210	0.0380795
AT2G38410	0.0382132
AT4G17220	0.0383656
AT5G14030	0.0383877
AT1G18070	0.0384633
AT5G12240	0.0385588
AT5G20400	0.0385987
AT5G47690	0.0386955
AT5G43630	0.0386974
AT1G67230	0.0387362
AT4G05400	0.0387485
AT5G06440	0.0387549
AT4G32940	0.038817
AT5G46210	0.0388924
AT2G28470	0.0392898
AT2G34357	0.0396533
AT1G66580	0.0397521
AT1G05300	0.0397545
AT2G37840	0.039845
AT4G17300	0.0398992
AT2G14285	0.0401607
AT5G12030	0.0402322
AT4G16630	0.0402487
AT1G51980	0.0403777
AT1G72390	0.0403973
AT3G52990	0.0404196
AT2G28390	0.0404318
AT5G02870	0.0405674
AT1G66900	0.0405771
AT4G11420	0.040729
AT1G57860	0.0408689
AT4G36750	0.0408958
AT1G14610	0.0409082
AT1G18260	0.0409808
AT4G34350	0.0411881
AT3G57120	0.0412962
AT3G15610	0.0413097
AT5G19080	0.0413132
AT5G10360	0.0413948
AT1G13960	0.0414665
AT5G12110	0.0415483
AT1G22410	0.041746
AT1G70420	0.0417587
AT3G52300	0.0418109
AT5G55310	0.0419055
AT5G21020	0.0419467
AT4G34110	0.0421041
AT5G65260	0.0421375
AT5G54430	0.0424414
AT4G01560	0.0424482
AT1G62310	0.0424696
AT1G12000	0.0425174
AT1G35720	0.0425818
AT5G22080	0.0427421
AT2G22560	0.0427616
AT1G04750	0.0428263
AT1G07510	0.0430895
AT2G31650	0.0431289
AT3G01130	0.0433093
AT1G02500	0.043316
AT2G15580	0.0433677
AT1G61795	0.0434081
AT4G07390	0.0434777
AT3G06210	0.0435299
AT4G37880	0.0435365
AT5G54870	0.0435564
AT3G47610	0.0435978
AT3G48710	0.0436814
AT5G01100	0.0438394
AT4G19610	0.0439257
AT1G73860	0.0439549
AT4G39390	0.0440041
AT4G30630	0.0441549
AT1G05560	0.0441553
AT1G13300	0.0441739
AT2G14900	0.0442445
AT5G67250	0.0442446
AT5G67350	0.044377
AT3G62700	0.0443817
AT5G20200	0.0444631
AT5G58440	0.0446678
AT5G43720	0.0446701
AT2G25800	0.0446763
AT4G17520	0.0448735
AT1G11840	0.0448823
AT5G15600	0.0449491
AT3G16500	0.0450304
AT5G57580	0.0450324
AT4G24130	0.045095
AT5G65960	0.045222
AT4G31340	0.0452328
AT1G09575	0.0452597
AT1G51680	0.0452989
AT5G25620	0.0453885
AT5G42480	0.0454759
AT1G54575	0.0455253
AT4G05320	0.0456268
AT4G29220	0.0457378
AT1G72020	0.04585
AT3G54230	0.0459138
AT1G24300	0.0459241
AT1G27330	0.0460111
AT3G09260	0.0460996
AT3G59690	0.0461023
AT2G14830	0.0461359
AT4G23050	0.0463245
AT3G62790	0.0463588
AT3G63250	0.0463666
AT5G66690	0.0463899
AT4G38550	0.0465541
AT2G33370	0.0465959
AT3G43810	0.0467021
AT2G47390	0.0467501
AT3G53480	0.0467999
AT3G54590	0.0468036
AT5G23860	0.0468143
AT3G63460	0.0469782
AT2G41870	0.0469931
AT5G13610	0.0470235
AT2G36530	0.0471022
AT2G25430	0.0471331
AT5G05270	0.0474256
AT3G48860	0.0474896
AT4G32720	0.0475466
AT2G36090	0.0476986
AT1G09430	0.0477234
AT1G30730	0.0478209
AT1G49590	0.0478283
AT1G31835	0.0479578
AT5G44800	0.0480587
AT1G09210	0.0481461
AT4G19600	0.0482131
AT5G28610	0.0482935
AT4G11260	0.0483447
AT5G45510	0.0483839
AT1G02680	0.0484283
AT4G30360	0.0486546
AT1G08970	0.048981
AT4G39190	0.0489937
AT5G44190	0.0490026
AT1G61730	0.0491082
AT1G30430	0.0491943
AT5G47980	0.0491984
AT1G14650	0.0494008
AT4G23620	0.0495502
AT1G03280	0.0496237
AT5G35910	0.0496393
AT4G12570	0.0496629
AT1G17930	0.0496924
AT1G76680	0.0496924
AT5G22500	0.0497114
AT4G37330	0.0497838
AT5G15020	0.0497866
AT2G02090	0.0498106
AT2G43760	0.0498803
AT5G07270	0.0500204

## Sheet: B
Analysis Type:	PANTHER Overrepresentation Test (Released 20171205)								Analysis Type:	PANTHER Overrepresentation Test (Released 20171205)
Annotation Version and Release Date:	GO Ontology database Released 2018-02-02								Annotation Version and Release Date:	GO Ontology database Released 2018-02-02
Analyzed List:	(Arabidopsis thaliana)								Analyzed List:	(Arabidopsis thaliana)
Reference List:	Arabidopsis thaliana (all genes in database)								Reference List:	Arabidopsis thaliana (all genes in database)
Test Type:	FISHER								Test Type:	FISHER
GO biological process complete	Arabidopsis thaliana - REFLIST (27502)	Observed	expected	(over/under)	fold Enrichment	P-value	FDR		GO molecular function complete	Arabidopsis thaliana - REFLIST (27502)	observed	(expected)	(over/under)	(fold Enrichment)	(raw P-value)	(FDR)
primary miRNA processing (GO:0031053)	9	5	0.23	+	21.73	1.58e-05	0.00212		ATPase activity, coupled to transmembrane movement of ions, rotational mechanism (GO:0044769)	42	7	1.07	+	6.52	0.000201	0.018
cellular response to nitrogen compound (GO:1901699)	92	12	2.35	+	5.1	1.12e-05	0.00167		cation-transporting ATPase activity (GO:0019829)	77	9	1.97	+	4.57	0.000294	0.0249
response to starvation (GO:0042594)	145	14	3.71	+	3.78	4.75e-05	0.00547		flavin adenine dinucleotide binding (GO:0050660)	128	12	3.27	+	3.67	0.000209	0.0182
ATP metabolic process (GO:0046034)	147	14	3.76	+	3.73	5.45e-05	0.0058		copper ion binding (GO:0005507)	238	18	6.08	+	2.96	8.48e-05	0.00811
response to cytokinin (GO:0009735)	236	22	6.03	+	3.65	6.29e-07	0.000139		ATPase activity, coupled to movement of substances (GO:0043492)	201	15	5.14	+	2.92	0.000368	0.0303
ncRNA processing (GO:0034470)	187	17	4.78	+	3.56	1.57e-05	0.00217		ATPase activity, coupled to transmembrane movement of substances (GO:0042626)	201	15	5.14	+	2.92	0.000368	0.0294
purine ribonucleoside triphosphate metabolic process (GO:0009205)	154	14	3.94	+	3.56	8.65e-05	0.00747		coenzyme binding (GO:0050662)	384	28	9.82	+	2.85	1.99e-06	0.000268
purine nucleoside triphosphate metabolic process (GO:0009144)	157	14	4.01	+	3.49	0.000105	0.00863		cofactor binding (GO:0048037)	913	53	23.34	+	2.27	1.36e-07	3.65e-05
response to cadmium ion (GO:0046686)	337	29	8.61	+	3.37	5.35e-08	1.48e-05		nucleoside-triphosphatase activity (GO:0017111)	808	44	20.65	+	2.13	5.83e-06	0.00072
ribose phosphate metabolic process (GO:0019693)	239	20	6.11	+	3.27	9.02e-06	0.00139		pyrophosphatase activity (GO:0016462)	850	45	21.73	+	2.07	9.55e-06	0.00113
purine ribonucleotide metabolic process (GO:0009150)	199	16	5.09	+	3.15	0.000107	0.00872		hydrolase activity, acting on acid anhydrides, in phosphorus-containing anhydrides (GO:0016818)	863	45	22.06	+	2.04	1.75e-05	0.00199
coenzyme metabolic process (GO:0006732)	289	23	7.39	+	3.11	4.28e-06	0.000717		hydrolase activity, acting on acid anhydrides (GO:0016817)	869	45	22.21	+	2.03	1.88e-05	0.00206
purine nucleotide metabolic process (GO:0006163)	201	16	5.14	+	3.11	0.000119	0.00944		nucleotide binding (GO:0000166)	2561	118	65.46	+	1.8	9.12e-10	4.5e-07
response to metal ion (GO:0010038)	468	37	11.96	+	3.09	6.5e-09	2.76e-06		nucleoside phosphate binding (GO:1901265)	2561	118	65.46	+	1.8	9.12e-10	3.86e-07
ribonucleotide metabolic process (GO:0009259)	215	17	5.5	+	3.09	8e-05	0.00702		anion binding (GO:0043168)	2564	118	65.54	+	1.8	9.44e-10	3.5e-07
response to salt stress (GO:0009651)	545	41	13.93	+	2.94	3.75e-09	2.07e-06		ATP binding (GO:0005524)	1830	84	46.78	+	1.8	4.2e-07	7.79e-05
ncRNA metabolic process (GO:0034660)	254	19	6.49	+	2.93	6.24e-05	0.00628		protein binding (GO:0005515)	3907	179	99.87	+	1.79	9.72e-15	1.44e-11
regulation of protein metabolic process (GO:0051246)	332	24	8.49	+	2.83	1.21e-05	0.00176		small molecule binding (GO:0036094)	2708	123	69.22	+	1.78	1.03e-09	3.4e-07
regulation of cellular protein metabolic process (GO:0032268)	306	22	7.82	+	2.81	2.98e-05	0.00374		drug binding (GO:0008144)	2184	98	55.83	+	1.76	1.14e-07	3.39e-05
nucleotide metabolic process (GO:0009117)	296	21	7.57	+	2.78	5.36e-05	0.00593		purine ribonucleoside triphosphate binding (GO:0035639)	2052	92	52.45	+	1.75	3.49e-07	6.9e-05
nucleoside phosphate metabolic process (GO:0006753)	299	21	7.64	+	2.75	6.14e-05	0.00628		ribonucleotide binding (GO:0032553)	2148	96	54.91	+	1.75	1.98e-07	4.88e-05
cell division (GO:0051301)	300	21	7.67	+	2.74	6.41e-05	0.00612		adenyl ribonucleotide binding (GO:0032559)	1908	85	48.77	+	1.74	1.47e-06	0.000229
response to osmotic stress (GO:0006970)	618	43	15.8	+	2.72	1.33e-08	4.91e-06		adenyl nucleotide binding (GO:0030554)	1910	85	48.82	+	1.74	1.48e-06	0.00022
monocarboxylic acid metabolic process (GO:0032787)	435	29	11.12	+	2.61	6.74e-06	0.0011		oxidoreductase activity (GO:0016491)	1531	68	39.14	+	1.74	2.12e-05	0.00224
negative regulation of gene expression (GO:0010629)	371	24	9.48	+	2.53	6.41e-05	0.00622		carbohydrate derivative binding (GO:0097367)	2177	96	55.65	+	1.73	3.46e-07	7.33e-05
nucleobase-containing small molecule metabolic process (GO:0055086)	405	26	10.35	+	2.51	5.37e-05	0.00582		purine ribonucleotide binding (GO:0032555)	2129	93	54.42	+	1.71	8.12e-07	0.000142
response to inorganic substance (GO:0010035)	900	55	23.01	+	2.39	9.76e-09	3.86e-06		purine nucleotide binding (GO:0017076)	2131	93	54.47	+	1.71	8.27e-07	0.000136
cofactor metabolic process (GO:0051186)	537	32	13.73	+	2.33	2.74e-05	0.00352		transition metal ion binding (GO:0046914)	1450	62	37.06	+	1.67	0.000123	0.0114
cellular macromolecule catabolic process (GO:0044265)	530	31	13.55	+	2.29	4.61e-05	0.00542		ion binding (GO:0043167)	5334	217	136.35	+	1.59	1.06e-12	1.05e-09
response to acid chemical (GO:0001101)	1148	66	29.34	+	2.25	4.13e-09	2.08e-06		metal ion binding (GO:0046872)	3179	125	81.26	+	1.54	1.78e-06	0.000252
response to temperature stimulus (GO:0009266)	545	31	13.93	+	2.23	6.62e-05	0.00621		cation binding (GO:0043169)	3194	125	81.64	+	1.53	2.49e-06	0.000321
embryo development (GO:0009790)	565	32	14.44	+	2.22	5.31e-05	0.006		organic cyclic compound binding (GO:0097159)	6359	247	162.55	+	1.52	1.37e-12	1.01e-09
oxoacid metabolic process (GO:0043436)	1043	58	26.66	+	2.18	9.76e-08	2.57e-05		heterocyclic compound binding (GO:1901363)	6341	246	162.09	+	1.52	1.81e-12	1.07e-09
organic acid metabolic process (GO:0006082)	1046	58	26.74	+	2.17	1.04e-07	2.62e-05		binding (GO:0005488)	10584	394	270.55	+	1.46	2.07e-20	6.13e-17
carboxylic acid metabolic process (GO:0019752)	916	50	23.41	+	2.14	1.43e-06	0.000293		catalytic activity (GO:0003824)	8814	291	225.3	+	1.29	3.04e-07	6.92e-05
response to organic substance (GO:0010033)	1947	104	49.77	+	2.09	3.5e-12	6.45e-09		molecular_function (GO:0003674)	22071	607	564.17	+	1.08	3.36e-05	0.00344
response to oxygen-containing compound (GO:1901700)	1506	80	38.5	+	2.08	2.12e-09	1.46e-06		Unclassified (UNCLASSIFIED)	5431	96	138.83	-	0.69	3.36e-05	0.00332
carbohydrate derivative metabolic process (GO:1901135)	711	37	18.17	+	2.04	0.000108	0.00862
response to endogenous stimulus (GO:0009719)	1680	86	42.94	+	2	3.05e-09	1.88e-06
negative regulation of biological process (GO:0048519)	842	43	21.52	+	2	3.82e-05	0.00469
response to hormone (GO:0009725)	1672	85	42.74	+	1.99	4.73e-09	2.18e-06
small molecule metabolic process (GO:0044281)	1512	76	38.65	+	1.97	4.94e-08	1.44e-05
response to chemical (GO:0042221)	2762	138	70.6	+	1.95	7.65e-14	2.12e-10
oxidation-reduction process (GO:0055114)	1331	66	34.02	+	1.94	9.11e-07	0.000194
cellular response to organic substance (GO:0071310)	940	45	24.03	+	1.87	0.000101	0.00845
cellular response to chemical stimulus (GO:0070887)	1099	51	28.09	+	1.82	9.32e-05	0.00793
cellular catabolic process (GO:0044248)	1126	52	28.78	+	1.81	7.64e-05	0.00681
response to abiotic stimulus (GO:0009628)	1954	89	49.95	+	1.78	2.79e-07	6.71e-05
organic substance catabolic process (GO:1901575)	1208	55	30.88	+	1.78	6.25e-05	0.00617
catabolic process (GO:0009056)	1411	62	36.07	+	1.72	6.74e-05	0.00621
system development (GO:0048731)	1779	74	45.47	+	1.63	7.5e-05	0.0068
organic cyclic compound metabolic process (GO:1901360)	3836	152	98.05	+	1.55	4.92e-08	1.51e-05
response to stimulus (GO:0050896)	5805	228	148.39	+	1.54	5.5e-12	7.6e-09
cellular component organization or biogenesis (GO:0071840)	2466	96	63.04	+	1.52	6.1e-05	0.00636
organonitrogen compound metabolic process (GO:1901564)	4132	157	105.62	+	1.49	3.89e-07	8.97e-05
response to stress (GO:0006950)	3283	125	83.92	+	1.49	7.89e-06	0.00125
cellular aromatic compound metabolic process (GO:0006725)	3706	140	94.73	+	1.48	3.45e-06	0.000597
organic substance biosynthetic process (GO:1901576)	4140	154	105.83	+	1.46	2.01e-06	0.000383
cellular nitrogen compound metabolic process (GO:0034641)	4100	152	104.8	+	1.45	3.09e-06	0.000551
biosynthetic process (GO:0009058)	4404	161	112.57	+	1.43	2.81e-06	0.000518
heterocycle metabolic process (GO:0046483)	3566	130	91.15	+	1.43	4.32e-05	0.00519
cellular metabolic process (GO:0044237)	8072	292	206.33	+	1.42	1.28e-11	1.42e-08
cellular biosynthetic process (GO:0044249)	4040	146	103.27	+	1.41	2.04e-05	0.00269
cellular process (GO:0009987)	10706	384	273.66	+	1.4	1.27e-16	7.04e-13
nitrogen compound metabolic process (GO:0006807)	6785	240	173.44	+	1.38	2.99e-08	1.03e-05
biological regulation (GO:0065007)	5517	195	141.02	+	1.38	1.46e-06	0.000289
regulation of biological process (GO:0050789)	4949	173	126.51	+	1.37	1.54e-05	0.00218
organic substance metabolic process (GO:0071704)	8574	297	219.17	+	1.36	1.25e-09	9.85e-07
metabolic process (GO:0008152)	9767	335	249.66	+	1.34	8.87e-11	8.17e-08
primary metabolic process (GO:0044238)	7944	272	203.06	+	1.34	4.12e-08	1.34e-05
primary miRNA processing (GO:0031053)	5	0.23
cellular response to nitrogen compound (GO:1901699)	12	2.35
response to starvation (GO:0042594)	14	3.71
ATP metabolic process (GO:0046034)	14	3.76
response to cytokinin (GO:0009735)	22	6.03
ncRNA processing (GO:0034470)	17	4.78
purine ribonucleoside triphosphate metabolic process (GO:0009205)	14	3.94
purine nucleoside triphosphate metabolic process (GO:0009144)	14	4.01
response to cadmium ion (GO:0046686)	29	8.61
ribose phosphate metabolic process (GO:0019693)	20	6.11
purine ribonucleotide metabolic process (GO:0009150)	16	5.09
coenzyme metabolic process (GO:0006732)	23	7.39
purine nucleotide metabolic process (GO:0006163)	16	5.14
response to metal ion (GO:0010038)	37	11.96
ribonucleotide metabolic process (GO:0009259)	17	5.5
response to salt stress (GO:0009651)	41	13.93
ncRNA metabolic process (GO:0034660)	19	6.49
regulation of protein metabolic process (GO:0051246)	24	8.49
regulation of cellular protein metabolic process (GO:0032268)	22	7.82
nucleotide metabolic process (GO:0009117)	21	7.57
nucleoside phosphate metabolic process (GO:0006753)	21	7.64
cell division (GO:0051301)	21	7.67
response to osmotic stress (GO:0006970)	43	15.8
monocarboxylic acid metabolic process (GO:0032787)	29	11.12
negative regulation of gene expression (GO:0010629)	24	9.48
nucleobase-containing small molecule metabolic process (GO:0055086)	26	10.35
response to inorganic substance (GO:0010035)	55	23.01
cofactor metabolic process (GO:0051186)	32	13.73
cellular macromolecule catabolic process (GO:0044265)	31	13.55
response to acid chemical (GO:0001101)	66	29.34
response to temperature stimulus (GO:0009266)	31	13.93
embryo development (GO:0009790)	32	14.44
oxoacid metabolic process (GO:0043436)	58	26.66
organic acid metabolic process (GO:0006082)	58	26.74
response to hormone (GO:0009725)	85	42.74
oxidation-reduction process (GO:0055114)	66	34.02
response to abiotic stimulus (GO:0009628)	89	49.95
organonitrogen compound metabolic process (GO:1901564)	157	105.62
nitrogen compound metabolic process (GO:0006807)	240	173.44

## Sheet: C
groupID	pvalue
AT2G40880	1.32669e-08
AT4G02450	1.92461e-07
AT3G26560	2.94877e-07
AT5G50380	9.04149e-07
AT4G09150	1.12362e-06
AT1G64950	1.43972e-06
AT4G15180	1.46768e-06
AT4G33565	2.82936e-06
AT1G76010	5.34397e-06
AT1G43860	7.58074e-06
AT5G17380	9.27575e-06
AT3G09850	1.03489e-05
AT5G67620	1.55573e-05
AT3G24170	1.67883e-05
AT2G36120	1.70098e-05
AT4G29800	1.7944e-05
AT5G52840	2.05621e-05
AT4G34000	2.07482e-05
AT1G62180	2.20515e-05
AT1G09570	2.53561e-05
AT2G44230	2.71993e-05
AT5G10010	4.07001e-05
AT1G50920	4.223e-05
AT5G02530	4.34352e-05
ATCG00010	5.0734e-05
AT1G10290	5.62839e-05
AT1G28420	7.19624e-05
AT4G21620	7.24407e-05
AT1G61210	8.2768e-05
AT4G10790	8.71426e-05
AT4G16530	9.81813e-05
AT5G19960	9.8979e-05
AT2G28910	0.000104391
AT3G37820	0.000107771
AT4G02880	0.000110183
AT2G41840	0.000114482
AT3G53110	0.000124758
AT5G02500	0.00013047
ATCG00500	0.000134899
AT2G02160	0.000143862
AT1G79870	0.000149449
AT1G56660	0.000151061
AT5G67600	0.000162753
AT2G28840	0.000178631
AT2G01410	0.000180647
AT5G41790	0.000183647
AT4G08460	0.000190262
AT4G17140	0.000218379
AT5G23290	0.000219586
AT4G02230	0.000229569
AT1G21980	0.000237686
AT1G08510	0.000263352
AT5G51440	0.000272684
AT1G01040	0.000280664
AT5G20200	0.000284361
AT1G15210	0.000284484
AT5G61530	0.000314494
AT1G10140	0.000318628
AT1G29965	0.000338866
AT1G17620	0.000346251
AT5G25070	0.000358637
AT5G10290	0.000366218
AT4G11420	0.000379542
AT3G51720	0.000381426
AT5G13640	0.000389086
AT1G01540	0.000389628
AT5G58930	0.000404485
AT1G28490	0.000424071
AT5G43580	0.000437122
AT5G39730	0.000446068
AT1G73490	0.000454562
AT2G37040	0.000485523
AT4G38550	0.000500568
AT2G41140	0.00050551
AT5G41370	0.000512768
AT4G24520	0.000517516
AT2G36850	0.000518736
AT4G31180	0.000535531
AT5G24290	0.000545242
AT1G16010	0.000546991
AT5G18130	0.000560138
AT4G12400	0.000576317
AT3G48880	0.000587923
AT3G52950	0.000605995
AT1G71170	0.000620704
AT3G57120	0.000621523
AT5G04750	0.000623002
AT5G36150	0.000637248
AT3G54010	0.00064159
AT3G23780	0.000662287
AT5G46920	0.000681459
AT1G33680	0.000694923
AT5G43100	0.000696505
AT2G22795	0.000698248
AT1G34370	0.000703633
AT1G74250	0.000707261
AT4G02940	0.000710515
AT1G03140	0.000720432
AT5G65720	0.00072799
AT5G67340	0.000728078
AT5G41020	0.000766949
AT4G34140	0.000780479
AT2G46390	0.000783231
AT1G45201	0.000816034
AT1G08090	0.000819325
AT5G67350	0.000845182
AT1G32130	0.000849567
AT3G58840	0.000869597
AT1G70690	0.000892678
AT5G11700	0.000903454
AT2G11910	0.0009141
AT5G39570	0.000931346
AT3G51270	0.000981536
AT3G11100	0.000991535
AT5G42440	0.000995459
AT2G20420	0.000999758
AT2G03240	0.00100843
AT1G02160	0.00104234
AT1G55020	0.00104734
AT3G18490	0.00105043
AT3G56930	0.0010578
AT5G45500	0.00106301
AT1G65440	0.00107199
AT2G40890	0.0010753
AT4G14740	0.00109823
AT3G02360	0.00110516
AT5G04760	0.00111372
AT1G05560	0.00111655
AT2G02870	0.0011714
AT2G25730	0.00117756
AT5G37475	0.00118826
AT5G62000	0.00121318
AT5G41240	0.00121974
AT5G25220	0.00122958
AT5G46870	0.00123481
AT4G23530	0.00123769
AT4G23800	0.00124554
AT1G28050	0.00125745
AT5G05210	0.00126394
AT3G53350	0.00127395
AT5G37690	0.00127927
AT4G11740	0.00130735
AT2G29960	0.00131298
AT5G55670	0.00133029
AT5G20700	0.00134683
AT4G12030	0.00135155
AT4G25730	0.00136056
AT4G15610	0.00138055
AT1G27400	0.00140746
AT1G06900	0.0014155
AT2G38640	0.00141558
AT5G60570	0.00141689
AT2G42790	0.00142804
AT1G20960	0.00143236
AT1G77740	0.00146313
AT2G33550	0.00147165
AT1G10670	0.0015595
AT3G57020	0.00159533
AT1G72060	0.00160656
AT2G18193	0.00164843
AT2G42520	0.00166646
AT2G42590	0.00166885
AT5G12890	0.00167057
AT2G07770	0.00167864
AT5G53800	0.00171116
AT2G44065	0.00178116
AT4G28910	0.00182022
AT2G31510	0.00184382
AT5G63320	0.00184446
AT1G54710	0.00188417
ATCG00100	0.00188539
AT1G79920	0.0019188
AT4G32880	0.00197912
AT2G30620	0.0019797
AT2G41210	0.00203938
AT2G47000	0.00205697
AT4G29950	0.00209221
AT2G17990	0.00210847
AT4G21990	0.0021089
AT1G66260	0.00212049
AT3G48990	0.00215884
AT1G60420	0.00216374
AT4G11150	0.00216652
AT5G07890	0.00217226
AT2G02220	0.00220821
AT4G30190	0.0022416
AT4G34670	0.00226111
AT3G27960	0.00226391
AT5G05250	0.00231238
AT5G25110	0.00234179
AT2G45400	0.00235905
AT3G23900	0.0023639
AT2G05710	0.0023761
AT4G34230	0.00238812
AT1G20850	0.0024008
AT4G37930	0.00242396
AT1G48620	0.00242819
AT5G55660	0.00248045
AT4G26970	0.002483
AT5G66760	0.00249757
AT5G60680	0.00258023
AT4G20000	0.00259525
AT5G64310	0.00265936
AT5G05140	0.00273372
AT1G64880	0.00273931
AT1G60710	0.00273993
AT1G09770	0.0027498
AT1G33990	0.00276851
AT1G11400	0.00278174
AT3G03890	0.00286622
AT2G25650	0.00286693
AT1G79450	0.00287672
AT3G55770	0.0029576
AT5G12010	0.00298984
AT4G02500	0.00302836
AT1G59870	0.00303522
AT4G14920	0.00311804
AT5G66690	0.00320259
AT3G25930	0.00321873
AT1G51070	0.00324461
AT1G61040	0.00327571
AT5G11970	0.00329462
AT5G24870	0.00330828
AT5G45380	0.00339692
AT5G12840	0.00346438
AT5G57660	0.00346678
AT1G29340	0.00348461
AT2G02090	0.003486
AT4G36860	0.00348862
AT5G19550	0.00356323
AT4G12610	0.00359433
AT2G15960	0.00361446
AT1G68790	0.00361902
AT1G17340	0.00363757
AT5G53480	0.00366431
AT1G72610	0.00367189
AT1G50930	0.00368788
AT1G09430	0.00369066
AT5G02502	0.00369386
AT4G39050	0.00374609
AT4G19670	0.00378678
AT5G20490	0.00378806
AT1G24560	0.00379761
AT1G72150	0.00381659
AT5G07080	0.00382653
AT2G29750	0.00391312
AT2G20920	0.00391647
AT5G20300	0.003921
AT4G12780	0.00397307
AT1G14200	0.00398689
AT5G54600	0.00400033
AT5G48240	0.00401998
AT1G77500	0.00405647
AT4G24130	0.0041024
AT3G13870	0.00415161
AT1G03290	0.00417032
AT1G12110	0.00420829
AT4G26600	0.00427239
AT2G22080	0.0042898
AT1G22300	0.00430835
AT5G40450	0.0043092
AT2G27980	0.00433209
AT1G15020	0.00437089
AT5G58020	0.00443295
AT4G10080	0.00444169
AT1G12520	0.00447966
AT2G32240	0.00448255
AT4G16830	0.00451555
AT3G62120	0.00452378
AT1G55860	0.00461095
AT3G11200	0.00461344
AT1G49710	0.00461405
AT4G34110	0.00464152
AT4G30960	0.00467683
AT2G28290	0.00468173
AT5G24930	0.00479246
AT1G34190	0.00482059
AT5G57580	0.00483636
AT1G54575	0.00484391
AT5G22440	0.00485505
AT5G52552	0.00487189
AT2G03690	0.00489317
AT4G11300	0.00494247
AT3G13790	0.00494578
AT2G20670	0.00505742
AT2G39360	0.00508186
AT5G45070	0.00522751
AT3G51640	0.00527818
AT3G50640	0.00529863
AT3G51160	0.00530417
AT1G16800	0.00533331
AT4G19600	0.0053755
AT3G03120	0.00539469
AT3G54380	0.00539473
AT2G44350	0.00540093
AT1G61730	0.00547645
AT2G46450	0.00551338
AT1G79930	0.00554553
AT5G67250	0.0055891
AT3G11710	0.00563353
AT2G34730	0.00565574
AT4G19660	0.00572443
AT1G64060	0.00572551
AT5G08530	0.00576319
AT4G37330	0.00588764
AT1G62980	0.00592603
AT2G30470	0.00593377
AT3G51250	0.00596147
AT5G64160	0.00597514
AT2G32950	0.0060434
AT1G53210	0.00605395
AT2G18890	0.00611172
AT1G70320	0.00613993
AT3G46290	0.00616387
AT5G45470	0.00616959
AT1G76850	0.00618673
AT3G52710	0.0062371
AT2G35190	0.0062712
AT1G07670	0.00628248
AT1G26270	0.00628745
AT4G26080	0.0063605
AT1G16210	0.00636304
AT3G62260	0.00636461
AT2G42030	0.00636821
AT2G16485	0.00638773
AT5G65260	0.00643668
AT3G47610	0.0064457
AT5G51840	0.00645454
AT1G03280	0.00647262
AT3G17170	0.0064913
AT4G22580	0.00650164
AT1G17745	0.00651569
AT3G62600	0.00655539
AT1G18690	0.00657083
AT5G58320	0.0065998
AT3G17420	0.00662937
AT5G22320	0.00669387
AT5G22780	0.00669434
AT4G13010	0.00673137
AT3G56360	0.00677589
AT1G51680	0.00682172
AT3G46640	0.00682622
AT3G48190	0.00688285
AT3G26450	0.00693673
AT1G02520	0.00696552
AT5G18270	0.0069919
AT4G30790	0.00699441
AT3G57990	0.00718924
AT3G56210	0.00719958
AT5G10200	0.00721209
AT1G21920	0.00722918
AT4G02510	0.00736546
AT4G32180	0.00738582
AT2G41130	0.00744991
AT5G07120	0.0074959
AT2G37410	0.00752025
AT1G60890	0.00752058
AT2G43160	0.00752815
AT1G68580	0.0075688
AT4G27840	0.0075809
AT3G06670	0.00763241
AT1G13930	0.00763975
AT5G53750	0.00764605
AT1G76810	0.00765319
AT4G05410	0.00768623
AT5G41940	0.00774398
AT4G21540	0.00790053
AT5G25060	0.00800742
AT1G58080	0.00802608
AT1G10900	0.00803555
AT2G34310	0.00811599
AT1G31230	0.00814595
AT2G35940	0.00815867
AT1G62975	0.00827127
AT1G54030	0.00828067
AT3G59990	0.0083833
AT2G26300	0.00841584
AT2G31180	0.00860677
AT3G47910	0.00862071
AT2G25720	0.00862744
AT1G32340	0.00867232
AT1G56290	0.00869342
AT2G03760	0.00870432
AT2G35000	0.00875203
AT4G37260	0.00877808
AT4G09180	0.00887213
AT2G31130	0.00888787
AT4G08580	0.00890001
AT2G15480	0.00891886
AT1G75840	0.00892619
AT2G22850	0.00893454
AT4G13420	0.00894501
AT3G50740	0.00904361
AT4G24800	0.00917557
AT3G60640	0.00924707
AT3G50370	0.0092786
AT3G47620	0.00931341
AT1G67580	0.00943017
AT3G51940	0.00955999
AT1G68500	0.00969292
AT1G76900	0.00969436
AT1G36370	0.00969671
AT5G15020	0.00977155
AT1G18620	0.0099206
AT3G13350	0.00992155
AT2G26420	0.00993569
AT5G04020	0.0099553
AT5G58200	0.0099698
AT5G47480	0.0099747
AT1G08600	0.0100395
AT1G34550	0.0100567
AT3G56860	0.0100724
AT2G43680	0.010082
AT4G26010	0.0101043
AT4G20820	0.0101094
AT2G21230	0.0101826
AT4G32410	0.0101997
AT4G24230	0.0102376
AT5G41992	0.0102817
AT1G79350	0.010356
AT2G17440	0.0103779
AT2G18440	0.0104004
AT5G27720	0.0104074
AT5G45340	0.010495
AT1G25580	0.0105285
AT3G12400	0.0105712
AT5G18980	0.010626
AT1G13740	0.0106367
AT3G45020	0.0106819
AT5G20190	0.0107343
AT5G04290	0.0107721
AT3G01460	0.0108106
AT2G23070	0.0108501
AT2G27470	0.0108522
AT1G36320	0.0108683
AT2G40950	0.0108811
AT1G02780	0.0109154
AT5G54280	0.0109158
AT2G46270	0.0109195
AT2G20450	0.0109259
AT3G02260	0.0109284
AT5G06750	0.0110243
AT5G41670	0.0110646
AT4G13180	0.0112154
AT1G55350	0.0112206
AT3G61800	0.0112474
AT1G18270	0.0113547
AT4G17520	0.0113601
AT1G52880	0.0113951
AT4G17100	0.0114414
AT5G19300	0.0114505
AT1G18950	0.0114836
AT2G24550	0.0114922
AT4G30600	0.0115893
AT5G45510	0.0115999
AT4G29040	0.0116918
AT5G02450	0.0119377
AT3G05670	0.012007
AT2G40140	0.0122007
AT5G23210	0.0122159
AT5G45480	0.0122407
AT1G44910	0.0123188
AT3G53410	0.0123691
AT5G22090	0.0123705
AT2G39280	0.0124545
AT4G38470	0.0125668
AT3G13360	0.0125848
AT5G24890	0.0126069
AT1G63530	0.0126101
AT4G39280	0.0126517
AT4G00270	0.0126876
AT1G36160	0.0127243
AT3G58610	0.0127602
AT5G01880	0.0127906
AT4G01140	0.0128392
AT5G52040	0.0128433
AT5G18830	0.0128915
AT1G48300	0.0129434
AT1G76060	0.012951
AT1G03750	0.0130194
AT3G01420	0.0130403
AT3G30775	0.0130604
AT5G08450	0.0132198
AT2G29420	0.0132291
AT4G38890	0.0132375
AT3G62660	0.0133044
AT1G56700	0.0133883
AT3G60240	0.0134325
AT5G49930	0.0134584
AT1G79040	0.013468
AT2G38040	0.0134949
AT4G10430	0.0135324
AT5G06560	0.0135335
AT2G44730	0.0135567
AT3G52105	0.0136308
AT1G19180	0.0136576
AT5G47210	0.0136667
AT2G47390	0.0137013
AT3G13920	0.0137204
AT5G14040	0.0137296
AT4G20140	0.0137499
AT4G25340	0.0137941
AT4G15550	0.0138495
AT5G48070	0.0139056
AT5G51620	0.0139312
AT4G00150	0.0140285
AT3G49080	0.014031
AT2G38860	0.0140765
AT5G16600	0.0142609
AT3G02880	0.0143687
AT5G12220	0.0144947
AT2G20580	0.0144991
AT1G19870	0.0145309
AT3G61190	0.0146081
AT5G52510	0.0146854
AT4G15760	0.0148119
AT1G76980	0.0148218
AT1G12140	0.0148915
AT3G10740	0.0149232
AT1G57600	0.01494
AT5G03880	0.0150195
AT1G14650	0.0150304
AT5G61440	0.0150329
AT2G25180	0.0150423
AT3G55980	0.0152035
AT3G48050	0.0152049
AT5G10950	0.0152282
AT5G05570	0.0152301
AT2G02510	0.015245
AT4G31800	0.0152833
AT3G61300	0.0153306
AT5G66730	0.0153355
AT1G30700	0.0153388
AT4G00752	0.0154085
AT2G27210	0.0154563
AT1G30460	0.0154952
AT3G24530	0.0155313
AT1G14920	0.0155876
AT5G58690	0.0156649
AT5G09850	0.0156763
AT1G52070	0.0156818
AT1G02810	0.0157083
AT3G43210	0.0157669
AT4G14350	0.0158224
AT3G05220	0.0158319
AT5G57610	0.0158382
AT1G03970	0.0161159
AT1G75130	0.0162536
AT3G61050	0.0163816
AT1G32640	0.0164806
AT2G19810	0.0165989
AT3G50690	0.0167626
AT2G01950	0.0167658
AT2G44200	0.0168337
AT5G54680	0.0168656
AT5G65670	0.0171647
AT2G21560	0.0174989
AT4G40010	0.0175819
AT4G14910	0.0176422
AT4G36210	0.0177573
AT5G19900	0.0178398
AT5G66950	0.0178635
AT4G33090	0.0179464
AT3G63300	0.0180244
AT1G59900	0.0181012
AT2G16530	0.0181254
AT2G28270	0.018145
AT1G79830	0.0182299
AT5G43630	0.0183317
AT4G01110	0.0183956
AT5G65220	0.0184065
AT2G22560	0.0184134
AT5G63550	0.01844
AT3G49060	0.0185273
AT3G49210	0.0185307
AT1G10840	0.0185315
AT2G01250	0.0185398
AT2G26480	0.0185516
AT5G52640	0.0186917
AT1G02740	0.0186932
AT3G57010	0.0186999
AT1G29220	0.0188474
AT2G21950	0.0188535
AT1G55310	0.0189021
AT3G14180	0.0189124
AT5G57460	0.0189459
AT2G01530	0.0190512
AT5G64410	0.0191524
ATMG00690	0.0191978
AT1G49840	0.0192431
AT4G33150	0.0193163
AT5G63790	0.0193641
AT1G59640	0.0193941
AT1G13350	0.0195334
AT4G39680	0.0196586
AT1G31860	0.0197253
AT4G26455	0.0197728
AT5G65210	0.0199308
AT3G59680	0.0202025
AT5G05110	0.0202707
AT5G46150	0.0203371
AT3G06590	0.0203649
AT2G22125	0.0205127
AT3G01280	0.0205705
AT5G44290	0.0206413
AT3G24503	0.020646
AT5G13030	0.0206693
AT5G08160	0.0207467
AT3G57330	0.0208493
AT4G34630	0.0208693
AT2G37170	0.0208703
AT1G08320	0.020956
AT2G31230	0.0209878
AT1G02840	0.0210134
AT5G46760	0.0210993
AT5G18860	0.0211404
AT4G16110	0.0211406
AT4G35160	0.021162
AT1G70590	0.0211879
AT1G10522	0.021223
AT2G35795	0.021364
AT1G79150	0.0213863
AT5G58575	0.0214086
AT5G63950	0.0214299
AT1G08580	0.0215542
AT1G62600	0.0215564
AT1G63010	0.0216765
AT1G15970	0.0217544
AT3G60330	0.0217758
AT4G17220	0.0217881
AT5G49400	0.0218158
AT2G22900	0.0218403
AT3G20770	0.021896
AT5G40510	0.0219336
AT2G27310	0.0219749
AT1G69680	0.0220443
AT5G44450	0.0221537
AT4G36690	0.0221553
AT5G13970	0.0222207
AT3G61710	0.0222335
AT5G01750	0.0223533
AT3G10405	0.0223562
AT4G17330	0.0224188
AT5G65780	0.0224604
AT2G26250	0.022464
AT5G37370	0.0225076
AT2G38700	0.0225611
AT1G65845	0.0225834
AT4G34730	0.0226331
AT5G52920	0.022671
AT4G02400	0.0226976
AT5G56360	0.0227103
AT5G10930	0.0227947
AT2G41220	0.022797
AT1G06670	0.0228677
AT5G54310	0.0228718
AT1G06800	0.0229204
AT1G32940	0.0230188
AT2G22450	0.0230596
AT5G02480	0.0231359
AT1G07480	0.0232034
AT2G37970	0.0233174
AT3G61430	0.0236677
AT5G55860	0.0237631
AT2G37190	0.0238143
AT1G80420	0.0238759
AT1G29470	0.0240282
AT3G43810	0.0241188
AT4G04614	0.0241491
AT4G31410	0.024163
AT1G18470	0.024197
AT5G64070	0.0242119
AT3G52920	0.0243185
AT5G58450	0.0243278
AT4G34370	0.0245721
AT1G37130	0.0246136
AT5G38010	0.0246655
AT3G27000	0.0248297
AT3G59920	0.0249335
AT2G39260	0.0249463
AT3G24080	0.0249917
AT4G13390	0.0250616
AT2G38470	0.0251184
AT5G49720	0.0251352
AT4G04972	0.0251609
AT1G09100	0.0251724
AT5G49910	0.0253038
AT2G30140	0.0253648
AT1G12370	0.0254049
AT3G05970	0.0254404
AT1G03080	0.0256757
AT2G17420	0.0256773
AT3G06400	0.0258583
AT5G07950	0.025912
AT4G29700	0.0260467
AT2G27050	0.0260525
AT3G62790	0.0260676
AT5G35570	0.0261727
AT1G54410	0.0261787
AT1G61580	0.0262174
AT5G37480	0.0262462
AT1G12270	0.026291
AT5G39740	0.0265329
AT1G03365	0.0266294
AT1G32370	0.0266604
AT1G06230	0.0266891
AT1G49240	0.0267033
AT4G33120	0.0267681
AT1G53180	0.0268521
AT1G03475	0.0269039
AT1G67590	0.026939
AT1G80790	0.0269571
AT2G44180	0.0269831
AT5G20380	0.0270661
AT1G79970	0.0271822
AT5G19330	0.0273128
AT2G19110	0.0273828
AT1G73960	0.0274234
AT1G27320	0.0274759
AT2G01820	0.027479
AT5G47880	0.0275865
AT1G45015	0.0276135
AT2G32920	0.0276925
AT2G07784	0.0278311
AT1G05575	0.0279072
AT1G21630	0.0280645
AT1G54570	0.0281867
AT3G61890	0.0282637
AT5G49760	0.0282826
AT1G76880	0.0283518
AT2G17720	0.0284035
AT3G63500	0.0284786
AT1G77760	0.0286479
AT5G09800	0.0287401
AT2G44710	0.0287592
AT1G27210	0.0288158
AT1G17880	0.0288866
AT4G20860	0.0288956
AT1G03740	0.0289239
AT2G04865	0.0289435
AT1G49650	0.0289563
AT5G13530	0.0289782
AT5G17910	0.0290499
AT5G54590	0.0290557
AT3G09270	0.0291763
AT2G36800	0.0292176
AT5G49680	0.029236
AT3G51650	0.0292471
AT5G59010	0.0293051
AT5G24430	0.0293893
AT1G55620	0.029397
AT2G42750	0.0294105
AT2G18960	0.0294301
AT5G05270	0.0294349
AT1G27030	0.0294603
AT1G50660	0.0294629
AT1G01490	0.0294706
AT5G20110	0.029541
AT4G17230	0.029564
AT5G28540	0.0296018
AT4G17670	0.0296052
AT3G46690	0.0296139
AT4G36640	0.0296492
AT1G32700	0.0297003
AT3G18200	0.0299682
AT2G43970	0.0299805
AT4G18240	0.0300253
AT1G12120	0.030112
AT4G02060	0.0301571
AT2G25970	0.0302111
AT5G10830	0.0302703
AT1G17070	0.0303446
AT4G23980	0.0304395
AT3G06210	0.030483
AT2G20960	0.0305031
AT3G25150	0.0305187
AT1G12560	0.0305667
AT1G04850	0.0305856
AT3G56150	0.0306084
AT1G22280	0.0306257
AT4G01070	0.0307875
AT2G26370	0.0308105
AT4G24220	0.0309831
AT1G61100	0.0310651
AT2G33710	0.0312891
AT3G28970	0.0313849
AT5G01400	0.031552
AT1G79340	0.0316102
AT2G36340	0.0316268
AT2G37930	0.0318253
AT1G08470	0.0318996
AT3G61960	0.031944
AT4G03030	0.031951
AT1G45160	0.0319941
AT5G07100	0.0321503
AT2G32250	0.0322282
AT1G15270	0.0322589
AT5G54660	0.0322676
AT1G62510	0.0325624
AT2G40120	0.0325815
AT5G48230	0.0326393
AT1G15230	0.0326739
AT5G21950	0.032686
AT1G16560	0.0327124
AT1G44160	0.0328042
AT1G67970	0.0328416
AT4G36380	0.0329303
AT1G05120	0.0329928
AT1G16350	0.0330237
AT3G26935	0.0332075
AT2G45810	0.0332298
AT5G60790	0.0332319
AT4G29100	0.0333707
AT5G60410	0.0334149
AT5G46710	0.0335382
AT4G23670	0.033567
AT2G38080	0.033653
AT1G71010	0.0337111
AT5G53460	0.0337536
AT5G57120	0.0337603
AT2G43050	0.0338188
AT5G43600	0.0338395
AT1G69850	0.0338472
AT5G10350	0.0339154
AT5G22740	0.0339865
AT1G50560	0.0340651
AT1G30400	0.0340741
AT1G59960	0.0340813
AT5G04960	0.0340841
AT5G09890	0.0341935
AT2G30870	0.0342777
AT2G46020	0.0343451
AT1G78060	0.0343514
AT3G47670	0.0344113
AT1G65270	0.0344276
AT5G50430	0.0345211
AT1G49300	0.0345213
AT4G26630	0.0345625
AT4G37320	0.0345766
AT4G27430	0.0346049
AT5G51410	0.0347516
AT4G10380	0.0347523
AT1G80930	0.034759
AT4G23680	0.0348426
AT4G30520	0.0349275
AT1G07200	0.0349705
AT3G21430	0.0350598
AT1G76680	0.0352027
AT5G23020	0.0352696
AT1G33700	0.0352779
AT5G18290	0.0353261
AT3G49240	0.0354219
AT2G18876	0.0357286
AT3G01320	0.0357699
AT5G11260	0.0358175
AT2G15530	0.0358306
AT5G16730	0.0359014
AT4G31730	0.0361493
AT2G24570	0.0362264
AT5G54585	0.0362544
AT1G04945	0.0363563
AT4G18030	0.036359
AT5G38720	0.0363999
AT4G20110	0.0364049
AT4G13195	0.0366215
AT5G46070	0.0366971
AT1G05760	0.0367988
AT5G09900	0.0368539
AT2G20320	0.0371362
AT3G20640	0.0371456
AT4G19200	0.0371959
AT1G10580	0.0372418
AT2G46980	0.0373074
AT3G24150	0.0374332
AT1G65690	0.037483
AT1G73030	0.0374923
AT1G73740	0.037509
AT5G54400	0.0375514
AT1G74280	0.0376071
AT5G67320	0.0377014
AT2G43110	0.037771
AT1G02816	0.0378604
AT5G24690	0.0379239
AT5G65240	0.0379351
AT2G02820	0.0379846
AT3G15950	0.0380441
AT2G05440	0.038052
AT5G44790	0.0380726
AT4G15960	0.0381613
AT3G59700	0.0382361
AT1G66680	0.0382836
AT3G60140	0.0383464
AT5G10750	0.0384695
AT5G57220	0.0384976
AT3G14172	0.0385659
AT3G54470	0.0386734
AT5G61330	0.0387026
AT5G47180	0.0387417
AT5G04990	0.0387522
AT3G59670	0.0387552
AT3G19553	0.0388059
AT1G71710	0.0388411
AT4G32480	0.0388963
AT4G15930	0.0389017
AT5G51280	0.0389389
AT4G36890	0.0390234
AT1G23280	0.0391422
AT4G12080	0.0391436
AT1G47970	0.0391579
AT3G12920	0.0392189
AT1G68060	0.0393374
AT1G23310	0.0393509
AT5G52120	0.0394255
AT1G33520	0.0394493
AT1G67820	0.0395601
AT2G31200	0.0396561
AT4G13630	0.0397469
AT1G49160	0.0398241
AT4G16520	0.039833
AT5G06850	0.0398334
AT2G37710	0.0398509
AT5G14050	0.0398666
AT5G27380	0.0398896
AT4G34135	0.0399004
AT2G46140	0.0402529
AT2G31190	0.0402615
AT1G31930	0.0403286
AT5G62580	0.0403661
AT1G76990	0.0403702
AT2G30550	0.0404567
AT5G66400	0.0404577
AT1G71360	0.0404886
AT2G19800	0.0405244
AT4G16380	0.0405771
AT2G20860	0.0407012
AT5G09220	0.040847
AT5G13990	0.0408484
AT5G14710	0.0408587
AT5G15180	0.0408777
AT4G14760	0.0408898
AT5G48290	0.0409717
AT1G35660	0.0410255
AT1G27510	0.0410868
AT3G12200	0.0411036
AT1G54380	0.0411506
AT1G45249	0.0413256
AT5G24490	0.0413511
AT4G20850	0.0414097
AT3G54000	0.0414754
AT2G46900	0.0415282
AT4G30530	0.0416075
AT3G42670	0.0416427
AT1G20220	0.041657
AT4G23050	0.0416787
AT4G11910	0.0418371
AT1G22360	0.0418379
AT2G37470	0.041881
AT3G01390	0.041921
AT2G21870	0.0420338
AT2G43490	0.0421032
AT3G18035	0.0421175
AT5G03630	0.0422938
AT1G79940	0.0423491
AT5G01990	0.0426497
AT5G03330	0.0426506
AT1G53510	0.0427505
AT4G38710	0.0427944
AT3G53610	0.0427979
AT5G40340	0.0428324
AT5G05870	0.0428409
AT5G20840	0.04313
AT1G32090	0.0431785
AT3G02710	0.0432968
AT2G22590	0.0435346
AT2G26430	0.0435731
AT5G26910	0.0435751
AT5G39590	0.0438531
AT5G42620	0.0439471
AT2G37035	0.0439655
AT4G15090	0.0440345
AT3G26290	0.0440647
AT5G12120	0.0440788
AT5G55310	0.044214
AT1G22840	0.0442141
AT4G32390	0.0444051
AT5G61280	0.044426
AT5G07440	0.0444814
AT2G31890	0.0445245
AT2G22740	0.044556
AT4G39795	0.044646
AT1G06510	0.0446511
AT4G05400	0.0446559
AT3G49601	0.0446963
AT5G17330	0.0447517
AT5G13120	0.0447671
AT4G26110	0.0449076
AT5G53370	0.0449898
AT4G17260	0.0450457
AT5G43960	0.045052
AT1G65985	0.0450525
AT3G06610	0.0450933
AT1G01660	0.045104
AT4G05020	0.0451697
AT4G15630	0.0454028
AT1G59940	0.0454441
AT1G10720	0.0457162
AT3G47820	0.045741
AT5G23860	0.0457822
AT5G10695	0.0457858
AT5G12130	0.0458499
AT5G38100	0.0458872
AT5G07680	0.0459904
AT5G39580	0.0461408
AT1G72700	0.0461695
AT1G69060	0.0462077
AT3G54670	0.0463244
AT1G08890	0.0463307
AT5G16780	0.0463538
AT1G70750	0.0464033
AT4G19640	0.0464162
AT2G35020	0.0464354
AT4G23870	0.046441
AT1G53430	0.0464439
AT2G41710	0.0466068
AT1G58210	0.0466396
AT5G41760	0.046742
AT2G16720	0.0468386
AT3G04400	0.0468878
AT5G10580	0.0468979
AT4G36988	0.0469414
AT2G47620	0.0469638
AT5G42870	0.0469692
AT2G19480	0.0469975
AT1G75210	0.0470902
AT3G04470	0.0471386
AT1G76280	0.0471939
AT1G79590	0.0473981
AT5G47140	0.0474993
AT5G58470	0.0475161
AT5G48160	0.0475329
AT5G05690	0.0475736
AT5G20130	0.0477004
AT1G04360	0.0477572
AT4G31890	0.0477584
AT2G30530	0.0478799
AT5G46520	0.0479217
AT1G73250	0.0479435
AT3G09710	0.0481517
AT4G13980	0.0481912
AT4G30400	0.0482133
AT5G58440	0.0482703
AT5G38200	0.0483165
AT1G62740	0.048426
AT4G07390	0.048443
AT2G25670	0.0484782
AT1G55760	0.0486223
AT3G08860	0.0489686
AT5G26360	0.0490581
AT1G72490	0.0493525
AT5G10430	0.0495399
AT2G02230	0.0496418
AT2G16060	0.0498142
AT3G12780	0.0498526
AT1G50200	0.0498978

## Sheet: D
Analysis Type:	PANTHER Overrepresentation Test (Released 20171205)									Analysis Type:	PANTHER Overrepresentation Test (Released 20171205)
Annotation Version and Release Date:	GO Ontology database Released 2018-09-06									Annotation Version and Release Date:	GO Ontology database Released 2018-09-06
Analyzed List:	(Arabidopsis thaliana)									Analyzed List:	(Arabidopsis thaliana)
Reference List:	Arabidopsis thaliana (all genes in database)									Reference List:	Arabidopsis thaliana (all genes in database)
Test Type:	FISHER									Test Type:	FISHER
GO biological process complete	Arabidopsis thaliana - REFLIST (27502)	observed	(expected)	(over/under)	fold Enrichment	raw P-value	(FDR)			molecular function complete	Arabidopsis thaliana - REFLIST (27502)	observed	(expected)	(over/under)	(fold Enrichment)	(raw P-value)	(FDR)
killing of cells of other organism (GO:0031640)	280	0	10.73	-	< 0,01	4.25e-05	0.00457			RNA polymerase II C-terminal domain binding (GO:0099122)	5	4	.19	+	20.87	0.0002	0.0176
disruption of cells of other organism (GO:0044364)	280	0	10.73	-	< 0,01	4.25e-05	0.00465			RNA polymerase II C-terminal domain phosphoserine binding (GO:1990269)	5	4	.19	+	20.87	0.0002	0.0171
cell killing (GO:0001906)	280	0	10.73	-	< 0,01	4.25e-05	0.00474			phosphoserine residue binding (GO:0050815)	5	4	.19	+	20.87	0.0002	0.0167
chromatin assembly (GO:0031497)	43	9	1.65	+	5.46	0.000108	0.0097			1-phosphatidylinositol-4-phosphate 5-kinase activity (GO:0016308)	15	7	.57	+	12.18	9.59e-06	0.00123
response to cadmium ion (GO:0046686)	342	38	13.11	+	2.9	3.16e-08	1.44e-05			phosphatidylinositol phosphate kinase activity (GO:0016307)	16	7	.61	+	11.42	1.33e-05	0.00152
growth (GO:0040007)	411	39	15.75	+	2.48	9.1e-07	0.000207			histone binding (GO:0042393)	89	14	3.41	+	4.1	2.59e-05	0.00265
developmental growth (GO:0048589)	366	34	14.03	+	2.42	6.81e-06	0.00106			quercetin 7-O-glucosyltransferase activity (GO:0080044)	96	15	3.68	+	4.08	1.44e-05	0.00159
response to metal ion (GO:0010038)	477	43	18.28	+	2.35	9.15e-07	0.0002			quercetin 3-O-glucosyltransferase activity (GO:0080043)	101	14	3.87	+	3.62	8.89e-05	0.00855
cell growth (GO:0016049)	357	32	13.68	+	2.34	2.97e-05	0.00358			UDP-glucosyltransferase activity (GO:0035251)	171	18	6.55	+	2.75	0.000237	0.0192
response to abscisic acid (GO:0009737)	561	50	21.50	+	2.33	1.79e-07	5.88e-05			helicase activity (GO:0004386)	183	18	7.01	+	2.57	0.000501	0.0376
response to alcohol (GO:0097305)	565	50	21.65	+	2.31	2.1e-07	6.19e-05			mRNA binding (GO:0003729)	413	38	15.83	+	2.4	3.05e-06	0.00047
sulfur compound metabolic process (GO:0006790)	393	34	15.06	+	2.26	4.02e-05	0.00457			UDP-glycosyltransferase activity (GO:0008194)	298	25	11.42	+	2.19	0.000506	0.037
response to inorganic substance (GO:0010035)	929	74	35.60	+	2.08	1.78e-08	1.05e-05			ATPase activity, coupled (GO:0042623)	480	37	18.40	+	2.01	0.000135	0.0126
response to salt stress (GO:0009651)	581	46	22.27	+	2.07	1.3e-05	0.00179			RNA binding (GO:0003723)	1165	86	44.65	+	1.93	3.47e-08	1.33e-05
amide biosynthetic process (GO:0043604)	653	49	25.03	+	1.96	2.49e-05	0.00327			nucleoside-triphosphatase activity (GO:0017111)	884	63	33.88	+	1.86	6.62e-06	0.000885
response to osmotic stress (GO:0006970)	654	49	25.06	+	1.95	2.54e-05	0.00326			pyrophosphatase activity (GO:0016462)	934	65	35.80	+	1.82	1.09e-05	0.00134
response to acid chemical (GO:0001101)	1185	87	45.41	+	1.92	3.08e-08	1.51e-05			hydrolase activity, acting on acid anhydrides, in phosphorus-containing anhydrides (GO:0016818)	941	65	36.06	+	1.8	1.23e-05	0.00145
cellular amide metabolic process (GO:0043603)	790	58	30.28	+	1.92	7.18e-06	0.00109			ATPase activity (GO:0016887)	639	44	24.49	+	1.8	0.000415	0.0319
response to lipid (GO:0033993)	768	56	29.43	+	1.9	1.29e-05	0.00181			hydrolase activity, acting on acid anhydrides (GO:0016817)	947	65	36.29	+	1.79	1.81e-05	0.00192
oxoacid metabolic process (GO:0043436)	1125	80	43.12	+	1.86	4.39e-07	0.000113			protein binding (GO:0005515)	4424	292	169.55	+	1.72	1.26e-20	1.94e-17
peptide metabolic process (GO:0006518)	660	47	25.29	+	1.86	0.000107	0.00976			ATP binding (GO:0005524)	1540	99	59.02	+	1.68	1.41e-06	0.000228
organic acid metabolic process (GO:0006082)	1128	80	43.23	+	1.85	4.62e-07	0.000114			purine ribonucleoside triphosphate binding (GO:0035639)	1773	113	67.95	+	1.66	3.55e-07	7.29e-05
response to oxygen-containing compound (GO:1901700)	1596	110	61.17	+	1.8	1.3e-08	9.58e-06			ribonucleotide binding (GO:0032553)	1874	119	71.82	+	1.66	1.9e-07	4.5e-05
response to abiotic stimulus (GO:0009628)	2076	138	79.56	+	1.73	1.08e-09	1.59e-06			anion binding (GO:0043168)	2333	147	89.41	+	1.64	7.7e-09	3.95e-06
response to organic substance (GO:0010033)	1996	132	76.50	+	1.73	3.52e-09	2.97e-06			sequence-specific DNA binding (GO:0043565)	860	54	32.96	+	1.64	0.000672	0.0481
response to chemical (GO:0042221)	2837	187	108.73	+	1.72	1.21e-12	3.58e-09			drug binding (GO:0008144)	1918	120	73.51	+	1.63	3.54e-07	7.78e-05
response to endogenous stimulus (GO:0009719)	1722	113	65.99	+	1.71	8.55e-08	3.16e-05			carbohydrate derivative binding (GO:0097367)	1905	119	73.01	+	1.63	4.47e-07	8.59e-05
response to hormone (GO:0009725)	1705	111	65.34	+	1.7	1.55e-07	5.4e-05			adenyl ribonucleotide binding (GO:0032559)	1617	101	61.97	+	1.63	3.43e-06	0.000502
organonitrogen compound biosynthetic process (GO:1901566)	1526	91	58.48	+	1.56	7.49e-05	0.00726			adenyl nucleotide binding (GO:0030554)	1624	101	62.24	+	1.62	4.75e-06	0.000664
small molecule metabolic process (GO:0044281)	1739	101	66.65	+	1.52	6.84e-05	0.00673			purine ribonucleotide binding (GO:0032555)	1852	115	70.98	+	1.62	8.62e-07	0.000156
gene expression (GO:0010467)	3069	175	117.62	+	1.49	2.37e-07	6.68e-05			purine nucleotide binding (GO:0017076)	1860	115	71.28	+	1.61	1.2e-06	0.000205
regulation of gene expression (GO:0010468)	2835	161	108.65	+	1.48	1.03e-06	0.000216			nucleotide binding (GO:0000166)	2255	139	86.42	+	1.61	8.47e-08	2.89e-05
response to stress (GO:0006950)	3525	199	135.09	+	1.47	5.62e-08	2.21e-05			nucleoside phosphate binding (GO:1901265)	2255	139	86.42	+	1.61	8.47e-08	2.6e-05
cellular component organization or biogenesis (GO:0071840)	3083	172	118.15	+	1.46	1.18e-06	0.000232			nucleic acid binding (GO:0003676)	3562	215	136.51	+	1.57	4.88e-11	3e-08
cellular nitrogen compound biosynthetic process (GO:0044271)	2871	161	110.03	+	1.46	1.98e-06	0.000366			small molecule binding (GO:0036094)	2654	160	101.71	+	1.57	2.72e-08	1.19e-05
regulation of nucleobase-containing compound metabolic process (GO:0019219)	2587	144	99.15	+	1.45	1.13e-05	0.00167			organic cyclic compound binding (GO:0097159)	5887	348	225.62	+	1.54	1.42e-17	1.46e-14
regulation of RNA metabolic process (GO:0051252)	2506	138	96.04	+	1.44	2.91e-05	0.00366			heterocyclic compound binding (GO:1901363)	5866	346	224.81	+	1.54	2.53e-17	1.95e-14
regulation of macromolecule metabolic process (GO:0060255)	3211	176	123.06	+	1.43	2.31e-06	0.000402			DNA binding (GO:0003677)	2254	124	86.38	+	1.44	8.49e-05	0.00842
cellular component organization (GO:0016043)	2731	150	104.66	+	1.43	1.43e-05	0.00192			binding (GO:0005488)	10678	563	409.23	+	1.38	6.77e-21	2.08e-17
regulation of nucleic acid-templated transcription (GO:1903506)	2432	133	93.21	+	1.43	5.86e-05	0.00587			ion binding (GO:0043167)	4677	228	179.24	+	1.27	0.000149	0.0135
regulation of transcription, DNA-templated (GO:0006355)	2432	133	93.21	+	1.43	5.86e-05	0.00597			catalytic activity (GO:0003824)	9172	409	351.51	+	1.16	0.000287	0.0227
regulation of RNA biosynthetic process (GO:2001141)	2432	133	93.21	+	1.43	5.86e-05	0.00607			molecular_function (GO:0003674)	22364	923	857.09	+	1.08	1.05e-07	2.7e-05
cellular macromolecule biosynthetic process (GO:0034645)	2817	152	107.96	+	1.41	2.97e-05	0.00365			Unclassified (UNCLASSIFIED)	5138	131	196.91	-	0.67	1.05e-07	2.94e-05
response to stimulus (GO:0050896)	6162	331	236.16	+	1.4	4.68e-11	9.22e-08			molecular function complete	Arabidopsis thaliana - REFLIST (27502)	-1054	(expected)	(over/under)	(fold Enrichment)	(raw P-value)	(FDR)
regulation of metabolic process (GO:0019222)	3438	184	131.76	+	1.4	5.6e-06	0.000945
macromolecule biosynthetic process (GO:0009059)	2865	154	109.80	+	1.4	3.36e-05	0.0039
regulation of cellular macromolecule biosynthetic process (GO:2000112)	2610	140	100.03	+	1.4	9.78e-05	0.00917
regulation of macromolecule biosynthetic process (GO:0010556)	2618	140	100.33	+	1.4	0.000101	0.0093
cellular biosynthetic process (GO:0044249)	4266	228	163.49	+	1.39	2.69e-07	7.23e-05
biosynthetic process (GO:0009058)	4489	236	172.04	+	1.37	5.77e-07	0.000136
organic substance biosynthetic process (GO:1901576)	4363	229	167.21	+	1.37	1.04e-06	0.000211
regulation of nitrogen compound metabolic process (GO:0051171)	3034	159	116.28	+	1.37	8.05e-05	0.00767
cellular nitrogen compound metabolic process (GO:0034641)	4522	234	173.30	+	1.35	2.23e-06	0.0004
biological regulation (GO:0065007)	6161	317	236.12	+	1.34	1.71e-08	1.12e-05
regulation of biological process (GO:0050789)	5489	282	210.36	+	1.34	1.87e-07	5.8e-05
organic cyclic compound metabolic process (GO:1901360)	4264	218	163.42	+	1.33	1.25e-05	0.0018
organonitrogen compound metabolic process (GO:1901564)	4795	243	183.77	+	1.32	5.64e-06	0.000926
regulation of cellular process (GO:0050794)	4901	247	187.83	+	1.32	6.77e-06	0.00108
nitrogen compound metabolic process (GO:0006807)	7723	379	295.98	+	1.28	5.23e-08	2.21e-05
cellular metabolic process (GO:0044237)	9228	449	353.66	+	1.27	2.18e-09	2.15e-06
cellular process (GO:0009987)	12165	589	466.22	+	1.26	1.2e-13	7.11e-10
cellular macromolecule metabolic process (GO:0044260)	5631	272	215.81	+	1.26	4.57e-05	0.00483
organic substance metabolic process (GO:0071704)	9574	457	366.92	+	1.25	2.11e-08	1.14e-05
metabolic process (GO:0008152)	10794	512	413.67	+	1.24	1.8e-09	2.12e-06
macromolecule metabolic process (GO:0043170)	6938	327	265.90	+	1.23	3.33e-05	0.00393
primary metabolic process (GO:0044238)	8878	416	340.24	+	1.22	1.6e-06	0.000305

## Sheet: E
		control (MS1/2) fip1-2 (MS1/2)											control (MS1/2) control (MS1/2-N)													fip1-2 (MS1/2) fip1-2 (MS1/2-N)													control (MS1/2-N) fip1-2 (MS1/2-N)
groupID	pvalue	genomicData.start	genomicData.end	genomic width	genomicData.strand	control (R1)	control (R2)	control (R3)	fip1-2 (R1)	fip1-2 (R2)	fip1-2 (R3)		groupID	pvalue	genomicData.start	genomicData.end	genomicData.width	genomicData.strand	control (R1)	control (R2)2	control (R3)	control-N (R1)	control-N (R2)	control-N (R3)		groupID	pvalue	genomicData.start	genomicData.end	genomicData.width	genomicData.strand	fip1-2 (R1)	fip1-2 (R2)	fip1-2 (R3)	fip1-2 -N (R1)	fip1-2 -N (R2)	fip1-2 -N (R3)		groupID	pvalue	exonBaseMean	pvalue	genomicData.start	genomicData.end	genomicData.width	genomicData.strand	control-N (R1)	control-N (R2)	control-N (R3)
AT3G37820	1.85943e-06	5589107	5589137	31	-	0	7	0	49	53	16		AT5G44790	6.63529e-05	18075557	18075729	173	+	13	10	76	33	20	13		AT2G40880	1.32669e-08	17058029	17058144	116	-	389	65	18	30	17	34		AT2G40140	6.36935e-08	24.4156	6.36935e-08	16774507	16774731	225	-	9	123	29
AT1G76680	2.64514e-06	28777917	28777992	76	-	0	2	4	33	50	11		AT2G36380	0.00010728	15263698	15263878	181	-	71	14	153	51	85	17		AT4G02450	1.92461e-07	1073700	1073897	198	+	370	259	128	49	52	56		AT2G43290	2.7176e-07	44.8685	2.7176e-07	17991012	17991242	231	+	28	169	59
AT2G37150	2.7793e-06	15604023	15604054	32	+	0	0	0	6	5	1		AT2G16510	0.000162411	7159612	7159763	152	+	35	14	36	55	26	15		AT3G26560	2.94877e-07	9749859	9750066	208	+	97	62	22	5	2	6		AT3G01860	5.38708e-07	4.61294	5.38708e-07	304177	304202	26	-	0	0	0
AT3G37820	9.71585e-06	5589044	5589082	39	-	0	8	4	52	49	21		AT1G64190	0.000165092	23825289	23825490	202	+	39	9	78	32	54	9		AT5G50380	9.04149e-07	20517535	20517584	50	+	0	1	0	7	5	5		AT3G25717	8.62607e-07	7.62644	8.62607e-07	9375325	9375368	44	+	0	0	1
AT2G29960	1.25438e-05	12768953	12769123	171	+	42	734	135	101	61	28		AT3G37820	0.000304614	5579545	5579599	55	-	0	0	0	8	16	6		AT4G09150	1.12362e-06	5833587	5833716	130	-	88	57	22	7	5	8		AT5G58700	1.11686e-06	2.43345	1.11686e-06	23714539	23714562	24	+	0	0	0
AT2G47690	1.52463e-05	19551510	19551521	12	-	2	8	2	41	33	14		AT2G26430	0.000338857	11243217	11243355	139	+	10	12	21	2	7	5		AT1G64950	1.43972e-06	24128779	24128828	50	-	0	0	1	10	3	7		ATCG00010	1.42622e-06	3.32921	1.42622e-06	53708	53728	21	+	0	0	2
AT3G13460	1.66053e-05	4386478	4386516	39	+	0	0	0	10	5	8		AT3G57530	0.000343146	21296532	21296667	136	+	16	7	65	9	1	5		AT4G15180	1.46768e-06	8652719	8652745	27	-	22	10	2	0	0	0		AT3G25717	1.70178e-06	40.7842	1.70178e-06	9375004	9375251	248	+	19	174	35
AT5G43560	2.53548e-05	17502112	17502145	34	-	0	0	0	4	6	6		AT3G47910	0.000359968	17680490	17680518	29	+	0	0	0	6	13	2		AT4G33565	2.82936e-06	16137815	16137867	53	-	9	3	0	13	10	8		AT5G54500	2.79036e-06	9.90447	2.79036e-06	22126092	22126108	17	-	0	0	0
AT3G58660	2.73811e-05	21702827	21702859	33	-	0	0	0	6	14	3		AT1G22300	0.000370671	7880382	7880401	20	+	0	0	0	10	12	10		AT1G76010	5.34397e-06	28529613	28529646	34	+	0	0	0	0	8	4		AT3G05220	3.20125e-06	8.92235	3.20125e-06	1490207	1490255	49	-	2	2	3
AT1G76680	5.71328e-05	28778302	28778510	209	-	171	685	614	139	47	66		AT1G56010	0.000484027	20948945	20948955	11	+	0	1	0	11	8	10		AT1G43860	7.58074e-06	16622063	16622155	93	+	47	18	9	1	0	1		AT1G67340	4.35874e-06	3.27372	4.35874e-06	25231631	25231645	15	-	0	0	1
AT3G50685	5.8131e-05	18834157	18834257	101	+	14	59	9	5	0	0		AT1G32130	0.000484203	11561123	11561145	23	+	0	0	0	7	14	8		AT5G17380	9.27575e-06	5726162	5726196	35	+	0	1	0	5	3	5		AT1G67340	4.95467e-06	2.78606	4.95467e-06	25231791	25231905	115	-	0	20	10
AT1G62330	5.91689e-05	23047426	23047427	2	-	0	6	0	2	8	1		AT5G52040	0.000546576	21133120	21133146	27	-	0	0	0	6	8	3		AT3G09850	1.03489e-05	3024053	3024078	26	+	1	0	0	3	2	5		AT1G70690	7.68973e-06	25.1477	7.68973e-06	26653515	26653653	139	-	10	100	37
AT3G50685	7.2201e-05	18834794	18834836	43	+	0	0	0	5	2	1		AT4G13940	0.000646918	8056221	8056230	10	-	0	0	0	4	26	5		AT5G67620	1.55573e-05	26964694	26964807	114	+	73	13	22	3	2	4		AT4G22214	7.81787e-06	28.1292	7.81787e-06	11756158	11756298	141	-	31	50	65
AT5G54310	8.8388e-05	22057057	22057173	117	+	8	76	39	4	5	13		AT2G44060	0.00065386	18227861	18227895	35	-	0	2	0	15	60	16		AT3G24170	1.67883e-05	8732729	8732762	34	+	5	2	3	10	3	15		AT2G40140	7.90908e-06	12.1175	7.90908e-06	16774315	16774382	68	-	1	12	0
AT3G62280	0.00013092	23050637	23050645	9	+	82	98	3	1	6	3		AT5G48010	0.00073438	19457306	19457307	2	-	0	0	0	15	9	20		AT2G36120	1.70098e-05	15165814	15165845	32	-	3	1	3	3	27	1		AT1G56280	9.05349e-06	179.624	9.05349e-06	21072788	21073117	330	+	137	530	219
AT3G62280	0.000141988	23049333	23049430	98	+	0	4	0	1	17	4		AT4G00355	0.000769642	155544	155549	6	-	0	0	0	9	20	3		AT4G29800	1.7944e-05	14591020	14591043	24	+	1	0	1	0	6	3		AT3G48000	9.97563e-06	7.02425	9.97563e-06	17717141	17717186	46	+	0	4	0
AT5G07350	0.000199473	2320043	2320205	163	+	11	68	71	13	4	11		AT1G03910	0.000786564	996681	996736	56	-	0	0	0	3	12	4		AT5G52840	2.05621e-05	21413912	21413934	23	-	45	12	21	30	26	39		AT1G50010	1.16916e-05	7.55428	1.16916e-05	18519699	18519713	15	-	0	0	0
AT3G37820	0.000208928	2391387	2391403	17	-	0	0	0	3	10	4		AT3G16640	0.000990362	5669258	5669670	413	+	2509	515	2979	1411	1175	802		AT4G34000	2.07482e-05	16298142	16298322	181	-	140	95	30	6	10	24		AT2G38640	1.4621e-05	7.48102	1.4621e-05	16157853	16157916	64	+	0	7	1
AT1G66410	0.000235257	24774658	24774666	9	+	0	6	0	8	55	5		AT5G65670	0.000997894	26256213	26256561	349	-	25	24	116	78	45	24		AT1G62180	2.20515e-05	22975976	22975985	10	+	6	0	1	6	3	4		AT2G27730	1.52433e-05	10.452	1.52433e-05	11820057	11820096	40	+	1	4	1
AT3G03050	0.000243554	688607	688622	16	-	0	3	0	12	9	8		AT3G53230	0.00100891	19726544	19726710	167	-	25	5	105	21	10	18		AT1G09570	2.53561e-05	3095184	3095409	226	+	114	67	9	4	13	13		AT2G02870	1.65694e-05	2.41887	1.65694e-05	839518	839542	25	-	0	0	0
AT1G77840	0.000260675	29269544	29269574	31	-	0	0	0	4	1	6		AT1G64590	0.00109482	23994914	23994930	17	-	0	0	0	4	5	1		AT2G44230	2.71993e-05	18288283	18288400	118	-	44	12	10	1	0	1		AT1G50010	1.92862e-05	54.7981	1.92862e-05	18519816	18519983	168	-	21	217	77
AT5G54940	0.000271627	22308572	22308578	7	+	0	0	0	16	6	2		AT1G03380	0.00118442	840876	840991	116	-	2	3	9	0	0	0		AT5G10010	4.07001e-05	3131635	3131743	109	-	24	18	12	1	0	1		AT5G61530	1.94866e-05	4.15341	1.94866e-05	24742994	24743040	47	-	0	1	1
AT3G13460	0.000277558	4386434	4386445	12	+	0	1	0	7	5	5		AT4G36210	0.00127529	17132572	17132574	3	-	0	0	0	3	1	7		AT1G50920	4.223e-05	18871754	18871789	36	-	4	7	1	8	5	9		AT4G32070	2.51097e-05	4.20077	2.51097e-05	15506615	15506628	14	+	0	0	0
AT4G01120	0.000277568	482535	482540	6	+	0	0	0	6	3	1		AT4G12290	0.00127808	7306150	7306173	24	-	0	0	0	0	1	13		AT5G02530	4.34352e-05	564067	564246	180	+	68	45	14	4	5	9		AT2G45720	3.19414e-05	12.1743	3.19414e-05	18836199	18836313	115	-	3	56	11
AT4G26190	0.000292863	13264850	13264853	4	+	0	2	0	4	17	3		AT5G61480	0.00128853	24725571	24725621	51	+	6	3	19	4	7	1		ATCG00010	5.0734e-05	21320	21324	5	+	2	0	0	1	2	1		AT3G62660	3.37631e-05	10.2934	3.37631e-05	23174645	23174795	151	-	12	26	14
AT3G09260	0.000302765	2841142	2841194	53	+	0	9	2	115	24	17		AT5G23450	0.00132181	7904706	7904887	182	+	9	7	24	4	8	5		AT1G10290	5.62839e-05	3374750	3374760	11	-	0	0	0	1	3	2		AT2G45720	4.03368e-05	5.09333	4.03368e-05	18836089	18836137	49	-	0	3	0
AT3G24503	0.000304212	8920892	8920904	13	+	0	0	0	4	4	2		AT1G74100	0.00133838	27864285	27864412	128	+	28	28	113	68	84	20		AT1G28420	7.19624e-05	9987251	9987312	62	-	4	0	1	4	4	5		AT4G34200	4.04863e-05	1.62369	4.04863e-05	16374094	16374111	18	+	0	0	0
AT4G35160	0.000321024	16731162	16731234	73	+	0	1	0	9	10	6		AT4G34200	0.00139213	16375651	16375692	42	+	0	0	0	5	17	4		AT4G21620	7.24407e-05	11492009	11492186	178	-	508	57	16	25	8	15		AT2G43290	4.56582e-05	2.09623	4.56582e-05	17991498	17991546	49	+	0	0	0
AT3G37820	0.000323861	9990111	9990135	25	-	0	0	0	5	4	3		AT1G66500	0.00140267	24811489	24811545	57	+	0	0	0	3	8	1		AT1G61210	8.2768e-05	22568362	22568368	7	-	1	0	0	0	6	2		AT2G18150	5.12913e-05	3.07305	5.12913e-05	7892315	7892331	17	+	0	1	1
AT5G63840	0.000341562	25546316	25546323	8	-	0	0	0	8	25	2		AT4G37010	0.0014262	17445452	17445655	204	-	66	15	152	59	77	11		AT4G10790	8.71426e-05	6641528	6641575	48	+	6	2	2	12	2	6		AT1G28490	5.57047e-05	6.6917	5.57047e-05	10017250	10017272	23	-	1	1	0
AT3G02360	0.000356285	484001	484252	252	-	32	405	154	69	49	38		AT3G12580	0.00146162	3991309	3991433	125	+	118	28	267	58	45	36		AT4G16530	9.81813e-05	9315703	9315850	148	-	45	14	5	3	0	5		AT5G20190	5.66637e-05	8.23789	5.66637e-05	6815058	6815096	39	-	7	57	13
AT1G66200	0.000362698	24655075	24655403	329	+	517	5381	583	1014	587	478		AT5G42020	0.00152994	16808455	16808470	16	+	0	0	0	6	2	4		AT5G19960	9.8979e-05	6746239	6746356	118	-	36	32	12	7	9	5		AT3G20920	5.76558e-05	9.62183	5.76558e-05	7328548	7328689	142	+	8	24	15
AT5G55600	0.00039689	22522390	22522426	37	+	0	0	0	3	19	2		AT5G40250	0.00153795	16086987	16086998	12	-	0	0	0	1	10	1		AT2G28910	0.000104391	12416492	12416628	137	+	139	33	27	120	41	75		AT2G44490	5.85414e-05	9.29522	5.85414e-05	18367505	18367528	24	-	0	0	2
AT1G74920	0.000400312	28138960	28139049	90	+	32	220	31	30	15	36		AT1G70320	0.00163596	26494227	26494345	119	+	0	0	0	10	2	12		AT3G37820	0.000107771	9759413	9759421	9	-	2	0	0	5	1	3		AT1G60890	6.60295e-05	2.09436	6.60295e-05	22412225	22412281	57	+	2	12	3
AT3G37820	0.000408987	6665113	6665172	60	-	0	0	0	2	45	7		AT4G39880	0.00169042	18505245	18505416	172	-	7	8	21	17	11	9		AT4G02880	0.000110183	1278095	1278229	135	-	12	24	12	3	2	5		AT1G60890	6.60947e-05	2.00671	6.60947e-05	22415833	22415837	5	+	0	0	0
AT1G79340	0.000409739	29843944	29843959	16	-	0	3	0	24	17	17		AT5G08530	0.00172928	2759267	2759443	177	+	16	23	117	24	49	13		AT2G41840	0.000114482	17459720	17459952	233	+	941	302	194	68	61	73		AT2G37040	6.66178e-05	77.2602	6.66178e-05	15557380	15557510	131	+	16	419	97
AT2G17130	0.000430423	7461248	7461291	44	+	0	3	0	15	2	2		AT3G54900	0.0017708	20341424	20341718	295	+	70	16	14	22	13	8		AT3G53110	0.000124758	19690501	19690654	154	-	102	72	36	13	19	11		AT5G18270	7.77727e-05	45.6241	7.77727e-05	6040871	6041202	332	+	17	174	64
AT1G74920	0.000441017	28142172	28142198	27	+	0	0	0	2	3	7		AT1G16010	0.00182434	5495248	5495405	158	+	7	1	44	10	18	6		AT5G02500	0.00013047	554210	554222	13	+	2	10	10	7	12	17		AT1G28050	8.14482e-05	3.94253	8.14482e-05	9775525	9775628	104	+	5	15	3
AT2G21520	0.000442166	9217614	9217634	21	-	0	0	0	6	4	1		AT4G19490	0.00186671	10623145	10623211	67	-	12	5	11	1	0	0		ATCG00500	0.000134899	58380	58395	16	-	1	1	2	4	1	3		AT5G62190	8.23145e-05	5.43102	8.23145e-05	24980511	24980517	7	+	0	0	0
AT2G02570	0.000452056	698903	698916	14	+	0	0	0	2	4	0		AT5G55600	0.00188553	22522390	22522426	37	+	0	0	0	1	19	3		AT2G02160	0.000143862	553085	553253	169	+	49	63	13	3	2	6		AT1G28490	8.78211e-05	4.32939	8.78211e-05	10017925	10018053	129	-	2	16	5
AT5G16780	0.000566548	5517436	5517437	2	+	0	0	0	5	12	0		AT5G50380	0.00190454	20515985	20516227	243	+	32	4	52	12	20	8		AT1G79870	0.000149449	30045903	30046082	180	-	111	67	14	12	12	18		AT1G32130	8.90013e-05	3.6408	8.90013e-05	11561360	11561383	24	+	0	0	0
AT5G44800	0.000567037	18091540	18091557	18	+	0	0	0	2	11	1		AT2G20330	0.00191315	8772682	8772805	124	+	5	2	23	3	2	0		AT1G56660	0.000151061	21240382	21240397	16	-	16	0	0	5	5	1		AT3G54950	8.92867e-05	4.1633	8.92867e-05	20359076	20359086	11	+	0	0	0
AT5G44790	0.00057747	18075557	18075729	173	+	13	158	76	36	20	11		AT2G16365	0.00196397	7076549	7076675	127	-	13	3	32	13	28	8		AT5G67600	0.000162753	26959557	26959688	132	+	647	271	193	109	67	91		AT4G30190	9.14691e-05	22.0441	9.14691e-05	14772641	14772647	7	+	4	12	16
AT5G52310	0.000583566	21242657	21242696	40	-	0	0	0	2	9	1		AT5G03280	0.00197388	790563	790599	37	-	0	0	1	5	18	2		AT2G28840	0.000178631	12380320	12380359	40	-	2	1	1	13	0	17		AT2G47110	9.3178e-05	4.99849	9.3178e-05	19344929	19344971	43	-	1	2	0
AT1G09430	0.000605799	3044514	3044530	17	-	0	3	0	6	9	3		AT3G01420	0.00214298	161357	161394	38	+	0	0	0	5	5	9		AT2G01410	0.000180647	175107	175114	8	+	22	25	10	3	1	3		AT3G20920	9.48329e-05	2.16491	9.48329e-05	7328755	7328781	27	+	0	0	0
AT3G52850	0.000622275	19590887	19590900	14	-	0	1	0	10	3	3		AT4G02230	0.00215697	979647	979685	39	+	0	0	0	3	23	4		AT5G41790	0.000183647	16729205	16729235	31	-	1	2	1	3	2	9		AT1G50010	9.77567e-05	5.66493	9.77567e-05	18519660	18519674	15	-	0	4	0
AT2G29750	0.000658996	12711219	12711260	42	-	0	2	5	24	20	5		AT5G04670	0.00221486	1337666	1337839	174	+	4	1	18	3	1	1		AT4G08460	0.000190262	5377080	5377166	87	+	52	38	2	8	4	4		AT5G18270	9.8472e-05	2.70822	9.8472e-05	6042034	6042058	25	+	0	0	0
AT3G37820	0.000671645	5594858	5594877	20	-	1	0	0	10	6	7		AT5G24290	0.00225496	8265012	8265049	38	+	0	0	0	12	10	3		AT4G17140	0.000218379	9613325	9613489	165	+	60	22	3	2	1	1		AT1G70810	0.000101814	16.9936	0.000101814	26705192	26705269	78	-	13	83	17
AT1G26850	0.000674802	9302259	9302276	18	+	0	1	0	9	6	4		AT2G25730	0.0022843	10972102	10972124	23	+	0	0	0	1	11	5		AT5G23290	0.000219586	7847479	7847669	191	-	128	19	15	5	2	9		AT1G26850	0.000103105	26.5192	0.000103105	9300873	9301036	164	+	10	130	25
AT1G72160	0.000720964	27155428	27155442	15	+	0	12	0	19	29	12		AT2G27490	0.00239634	11748287	11748289	3	+	0	0	0	2	19	1		AT4G02230	0.000229569	979179	979307	129	+	548	283	69	64	23	49		AT4G27840	0.000107069	2.79273	0.000107069	13865510	13865536	27	+	0	1	0
AT4G36180	0.000737502	17121448	17121499	52	+	0	10	0	17	14	1		AT4G31910	0.0024673	15442717	15442730	14	-	0	0	0	1	6	2		AT1G21980	0.000237686	7735427	7735446	20	-	0	0	0	8	1	0		AT5G08530	0.000107638	35.0722	0.000107638	2759267	2759443	177	+	23	137	24
AT3G26290	0.000740571	9633593	9633621	29	+	0	0	0	3	5	4		AT4G31450	0.00248587	15257150	15257153	4	+	0	0	0	2	5	4		AT1G08510	0.000263352	2691989	2692006	18	+	0	0	1	1	3	6		ATCG00500	0.000111178	1.87055	0.000111178	58380	58395	16	-	0	1	0
AT5G35180	0.000754334	13425176	13425184	9	-	0	0	0	6	2	2		AT1G37130	0.00257939	14160456	14160462	7	-	0	0	0	1	14	1		AT5G51440	0.000272684	20891769	20891843	75	-	5	11	0	11	6	11		AT3G17170	0.000111699	1.62578	0.000111699	5853394	5853428	35	+	0	0	0
AT2G03240	0.000783117	973417	973514	98	+	0	19	13	5	2	0		AT5G60120	0.00270071	24211187	24211191	5	-	0	0	0	4	3	2		AT1G01040	0.000280664	24019	24029	11	-	1	2	1	9	3	4		AT1G10590	0.000112502	31.8498	0.000112502	3501960	3502167	208	+	20	142	44
AT1G13520	0.000823832	4632334	4632354	21	+	0	0	0	3	9	1		AT3G15980	0.00279702	5411286	5411433	148	+	3	5	26	10	3	2		AT5G20200	0.000284361	6819240	6819246	7	-	1	1	0	1	0	3		AT5G08530	0.000112717	4.56349	0.000112717	2760028	2760058	31	+	0	1	1
AT4G35310	0.000850306	16804915	16805018	104	-	26	132	22	27	19	16		AT1G74330	0.00281349	27944200	27944202	3	+	0	0	0	3	11	0		AT1G15210	0.000284484	5231347	5231512	166	+	26	53	18	3	8	5		AT3G37820	0.000120533	3.83477	0.000120533	3696244	3696264	21	-	0	2	0
AT3G53480	0.000853098	19825707	19825746	40	-	0	15	10	19	37	21		AT1G12820	0.00282805	4368970	4369010	41	+	0	0	0	4	3	6		AT5G61530	0.000314494	24742994	24743040	47	-	1	1	2	8	1	6		AT4G34110	0.000126359	7.38647	0.000126359	16337982	16338070	89	-	1	4	3
AT5G14220	0.000870564	4586924	4586930	7	+	0	0	0	6	6	3		AT4G13630	0.00283304	7935103	7935125	23	+	0	0	0	0	7	3		AT1G10140	0.000318628	3323504	3323532	29	+	166	48	13	1	4	2		AT1G70810	0.000126715	2.7457	0.000126715	26704849	26704851	3	-	0	0	0
AT5G14220	0.000885825	4583354	4583419	66	+	9	4	0	2	1	0		AT4G35310	0.00285546	16804915	16805018	104	-	26	4	22	18	19	12		AT1G29965	0.000338866	10499125	10499128	4	+	3	1	0	3	0	5		AT5G45380	0.000130849	7.88239	0.000130849	18395561	18395580	20	-	0	1	0
AT2G35940	0.000892595	15088831	15088947	117	+	10	17	17	12	13	3		AT2G33770	0.00310066	14279208	14279218	11	+	0	0	0	0	7	3		AT1G17620	0.000346251	6062929	6062943	15	-	2	1	1	1	6	5		AT1G10590	0.000134352	1.33226	0.000134352	3502289	3502305	17	+	0	0	0
AT4G11160	0.000926269	6806411	6806437	27	-	0	0	0	1	5	3		AT1G48920	0.00318138	18101503	18101717	215	-	55	35	208	88	27	24		AT5G25070	0.000358637	8642097	8642122	26	+	0	0	0	2	0	4		AT5G08590	0.000136384	9.48892	0.000136384	2786006	2786140	135	-	4	52	13
ATCG00010	0.0009373	80786	80802	17	+	0	2	0	4	22	0		ATCG00500	0.00331164	58182	58183	2	-	0	0	0	3	22	1		AT5G10290	0.000366218	3235708	3235719	12	+	0	0	0	3	2	2		AT2G38650	0.000147766	3.00504	0.000147766	16161807	16161818	12	+	0	1	0
AT4G35310	0.00094505	16804409	16804420	12	-	0	1	0	6	9	3		AT5G20490	0.00332634	6934263	6934269	7	+	0	0	0	3	10	3		AT4G11420	0.000379542	6949604	6949613	10	+	3	0	1	4	2	4		AT3G46290	0.00015562	5.12571	0.00015562	17015746	17015914	169	-	3	22	8
AT2G36090	0.000984011	15159035	15159077	43	-	0	0	1	2	16	2		AT5G40340	0.00343146	16133524	16133552	29	+	0	0	0	2	4	2		AT3G51720	0.000381426	19186369	19186400	32	-	18	2	2	5	4	6		AT4G17390	0.000162256	2.31201	0.000162256	9714518	9714524	7	+	0	0	1
AT3G09260	0.00101559	2842927	2842929	3	+	0	0	0	7	3	2		AT4G15830	0.00353565	8996506	8996513	8	+	51	7	25	1041	765	45		AT5G13640	0.000389086	4397418	4397554	137	-	37	32	16	8	3	9		AT5G39040	0.000170208	5.02223	0.000170208	15629767	15629827	61	-	0	26	8
AT1G26850	0.00104084	9300873	9301036	164	+	7	234	74	48	29	32		AT1G58290	0.00360735	21624240	21624262	23	+	0	0	0	2	15	2		AT1G01540	0.000389628	196543	196544	2	-	0	1	1	2	2	1		AT3G58610	0.000172705	1.33435	0.000172705	21673809	21673818	10	-	0	0	0
AT1G76010	0.00105299	28529060	28529089	30	+	0	0	0	2	5	1		AT3G01300	0.00361107	93274	93292	19	+	0	0	0	4	3	1		AT5G58930	0.000404485	23794314	23794418	105	+	42	20	4	3	0	4		AT2G44490	0.000174606	2.66869	0.000174606	18367249	18367276	28	-	0	0	0
AT5G43060	0.0010676	17270274	17270347	74	+	0	6	0	29	9	9		AT3G03280	0.00367476	765853	765874	22	-	0	0	0	2	48	0		AT1G28490	0.000424071	10017250	10017272	23	-	1	1	3	21	5	12		AT2G36850	0.000175538	1.62369	0.000175538	15468953	15468990	38	+	0	0	0
AT5G65020	0.00107686	25975363	25975369	7	-	0	0	0	8	3	1		AT4G23100	0.00368268	12106433	12106447	15	+	0	0	0	7	2	7		AT5G43580	0.000437122	17508568	17508624	57	+	0	1	1	2	3	2		AT4G00670	0.000193078	21.2015	0.000193078	278257	278349	93	+	14	75	37
AT5G20490	0.00110089	6934749	6934753	5	+	0	0	0	4	4	2		AT4G14410	0.00371553	8301605	8301713	109	-	14	8	18	14	11	3		AT5G39730	0.000446068	15902218	15902228	11	-	0	0	1	2	2	3		AT1G14860	0.000196177	6.40718	0.000196177	5126022	5126191	170	-	6	18	17
AT2G34300	0.00113918	14476264	14476480	217	+	0	27	1	7	15	15		AT3G11100	0.00374824	3476696	3476737	42	+	0	0	0	4	3	2		AT1G73490	0.000454562	27633241	27633352	112	+	48	40	8	3	2	8		AT1G79920	0.000203036	24.7602	0.000203036	30058611	30058863	253	+	10	116	30
AT2G36340	0.00114078	15237214	15237251	38	-	0	1	0	8	1	2		AT5G13150	0.00375563	4173288	4173296	9	+	0	2	7	0	0	0		AT2G37040	0.000485523	15557856	15557871	16	+	0	0	2	1	2	12		AT1G29340	0.000210234	2.55627	0.000210234	10266612	10266616	5	-	0	0	0
AT1G66240	0.00122373	24686787	24686810	24	+	0	17	3	27	20	5		AT5G54960	0.00378102	22310510	22310759	250	+	33	15	103	22	26	18		AT4G38550	0.000500568	18028605	18028885	281	-	90	84	11	18	10	19		AT3G11100	0.000213307	2.03169	0.000213307	3476868	3476900	33	+	0	0	0
AT1G78850	0.00124906	29642258	29642329	72	+	0	27	0	25	69	22		AT2G16485	0.00382484	7144452	7144464	13	+	0	0	0	3	2	1		AT2G41140	0.00050551	17153548	17153678	131	-	42	42	6	8	2	6		AT2G02870	0.000218209	11.9024	0.000218209	839943	839998	56	-	7	64	21
AT5G03660	0.00127119	939911	940119	209	-	44	214	52	10	14	10		AT2G03150	0.0039788	958506	958509	4	-	0	0	0	3	1	2		AT5G41370	0.000512768	16555873	16555914	42	-	15	1	0	0	0	0		AT5G24690	0.000221509	11.0881	0.000221509	8455426	8455521	96	+	2	84	12
AT5G66170	0.00128308	26448644	26448732	89	-	253	494	284	124	171	99		AT2G16890	0.00418226	7319040	7319188	149	-	21	2	27	1	8	3		AT4G24520	0.000517516	12662836	12662990	155	+	143	63	26	3	6	9		AT5G39040	0.00023263	3.09039	0.00023263	15629642	15629651	10	-	0	1	0
AT3G46510	0.00128507	17125531	17125562	32	+	0	0	0	14	11	3		ATCG00010	0.00422869	43333	43337	5	+	0	0	0	4	11	0		AT2G36850	0.000518736	15468953	15468990	38	+	1	0	1	2	4	4		AT5G64740	0.000248415	1.91513	0.000248415	25882200	25882227	28	-	0	0	0
AT4G26450	0.00130843	13365044	13365169	126	-	5	27	11	12	4	5		AT1G65540	0.00426973	24363639	24363677	39	+	10	11	1	7	4	4		AT4G31180	0.000535531	15156936	15156939	4	-	0	1	3	3	4	14		AT3G17850	0.000248864	4.73393	0.000248864	6109696	6109755	60	+	4	25	8
AT4G10480	0.00132149	6477796	6478025	230	+	25	281	85	72	21	25		AT5G20660	0.00439645	6990599	6990643	45	-	0	0	0	4	10	3		AT5G24290	0.000545242	8264910	8264948	39	+	6	2	3	0	4	5		AT3G46290	0.000252217	1.89432	0.000252217	17015481	17015504	24	-	0	0	0
AT5G50820	0.00132505	20680193	20680278	86	-	6	49	28	2	0	0		AT5G51410	0.00441281	20881941	20881953	13	+	0	0	0	5	2	1		AT1G16010	0.000546991	5495248	5495405	158	+	114	42	10	9	6	11		AT5G49720	0.000263811	62.0001	0.000263811	20197390	20197540	151	+	18	283	60
AT2G44430	0.00132541	18334557	18334569	13	-	0	0	0	5	2	1		AT4G29750	0.00443657	14573101	14573194	94	-	2	0	16	1	2	0		AT5G18130	0.000560138	5996101	5996178	78	-	1	0	1	2	1	3		AT3G17850	0.000265505	1.14907	0.000265505	6114119	6114152	34	+	0	0	0
AT5G51070	0.00134945	20765866	20765890	25	-	0	0	1	7	6	3		AT5G05210	0.00444777	1549190	1549216	27	-	0	0	0	2	8	2		AT4G12400	0.000576317	7340516	7340612	97	+	4	2	1	6	1	6		AT3G57010	0.000272667	22.2202	0.000272667	21095610	21095733	124	+	14	49	61
AT4G26450	0.00139552	13363915	13363926	12	-	0	0	0	4	4	3		AT1G68410	0.00450697	25650113	25650156	44	+	3	2	10	1	1	0		AT3G48880	0.000587923	18129079	18129271	193	-	70	38	19	32	6	18		AT1G04410	0.000276084	11.9098	0.000276084	1189404	1189408	5	+	0	0	2
AT5G66170	0.00144163	26448388	26448394	7	-	0	0	0	8	3	1		AT1G32230	0.00464781	11613476	11613483	8	-	0	1	0	4	13	7		AT3G52950	0.000605995	19636651	19636653	3	-	1	3	1	2	3	4		AT1G04780	0.000276206	4.65987	0.000276206	1341785	1341795	11	+	0	6	0
AT2G23790	0.00147796	10127063	10127088	26	+	0	0	0	8	4	0		AT3G47620	0.00465097	17560267	17560287	21	-	0	0	0	1	10	2		AT1G71170	0.000620704	26831158	26831173	16	-	1	2	0	10	2	5		AT1G27320	0.000276781	2.21279	0.000276781	9492087	9492106	20	-	0	0	0
AT4G10480	0.00152724	6478575	6478607	33	+	0	0	0	5	1	2		AT5G42570	0.00467781	17021614	17021622	9	+	0	0	0	3	3	3		AT3G57120	0.000621523	21140527	21140620	94	-	22	11	1	3	3	4		AT3G22660	0.000279379	5.03348	0.000279379	8016554	8016633	80	+	0	4	1
AT3G29250	0.00155981	11193927	11193958	32	+	0	0	0	5	19	1		AT2G13970	0.00468363	5861214	5861265	52	-	0	0	0	1	8	2		AT5G04750	0.000623002	1373128	1373134	7	-	0	0	1	1	3	3		AT5G24690	0.000294731	1.17405	0.000294731	8455624	8455699	76	+	0	0	0
AT4G38460	0.00157646	17996165	17996273	109	-	0	1	0	3	2	2		AT4G26110	0.00471403	13234808	13234840	33	-	0	0	0	8	22	1		AT5G36150	0.000637248	14221905	14221909	5	+	5	13	1	1	0	1		AT1G20850	0.000311171	16.8145	0.000311171	7253605	7253762	158	-	10	99	24
AT5G50820	0.00160193	20679409	20679413	5	-	0	0	1	2	0	3		AT2G32240	0.00472992	13686641	13686665	25	+	0	0	0	3	8	5		AT3G54010	0.00064159	20005129	20005208	80	-	28	32	9	8	2	3		AT1G14860	0.000312888	1.71026	0.000312888	5125796	5125802	7	-	0	1	0
AT5G16210	0.00160576	5297780	5297803	24	+	0	2	0	2	3	1		ATMG00670	0.00477957	191876	191910	35	+	0	0	1	3	7	1		AT3G23780	0.000662287	8567715	8567807	93	+	15	22	4	3	1	2		AT2G15620	0.000313075	8.01016	0.000313075	6812529	6812555	27	-	0	0	0
AT3G58750	0.00163819	21725257	21725275	19	+	0	0	0	6	7	0		AT1G74920	0.00479361	28138960	28139049	90	+	32	8	31	22	15	9		AT5G46920	0.000681459	19055933	19056039	107	-	19	20	6	3	2	2		AT5G48010	0.000313869	1.62161	0.000313869	19458441	19458459	19	-	0	0	0
AT3G37820	0.0016476	7572106	7572194	89	-	6	52	12	0	1	0		AT1G68720	0.00502766	25808942	25809017	76	-	0	0	0	7	4	2		AT1G33680	0.000694923	12208563	12208608	46	-	19	32	10	3	9	1		AT5G45500	0.000315342	7.02315	0.000315342	18433193	18433206	14	+	0	2	1
AT4G08460	0.00164929	5377080	5377166	87	+	17	52	31	2	4	4		AT5G61220	0.0051299	24625501	24625668	168	+	8	3	35	7	3	3		AT5G43100	0.000696505	17302853	17303105	253	-	67	47	9	6	5	17		AT3G51440	0.000316317	9.11278	0.000316317	19090621	19090690	70	-	11	15	10
AT1G68150	0.00165704	25544666	25544691	26	-	0	0	0	3	1	5		AT2G44200	0.00520399	18278409	18278527	119	-	4	3	2	0	0	0		AT2G22795	0.000698248	9698929	9699164	236	+	124	14	5	18	25	7		AT5G39740	0.000321446	62.4717	0.000321446	15905289	15905466	178	-	38	312	92
AT5G55310	0.00166731	22434056	22434062	7	+	0	0	0	3	2	1		AT4G08980	0.00520463	5760202	5760429	228	-	24	5	76	12	5	6		AT1G34370	0.000703633	12552526	12552628	103	-	117	56	18	20	13	15		AT2G21045	0.000321894	21.8857	0.000321894	9028791	9028798	8	-	0	0	1
AT4G11420	0.0016695	6948450	6948515	66	+	0	3	0	6	8	2		AT5G24580	0.00521385	8410578	8410648	71	+	1	2	0	0	0	0		AT1G74250	0.000707261	27921944	27921982	39	-	12	4	3	0	0	0		AT1G21310	0.000322967	4.08681	0.000322967	7453674	7453684	11	+	0	1	1
AT5G27420	0.00168503	9685274	9685410	137	-	16	61	11	10	1	11		AT4G37820	0.00525056	17786224	17786318	95	-	0	0	0	2	3	3		AT4G02940	0.000710515	1307026	1307081	56	-	59	39	8	32	7	28		AT3G20770	0.000324308	5.50099	0.000324308	7262318	7262335	18	+	1	1	0
AT1G23260	0.00168967	8256884	8257127	244	+	28	208	30	29	32	13		AT3G02320	0.00535787	473382	473394	13	-	0	0	0	3	8	1		AT1G03140	0.000720432	754325	754414	90	+	166	68	15	11	6	8		AT2G28840	0.000337174	6.79921	0.000337174	12380320	12380359	40	-	0	1	1
AT5G37780	0.00172712	15004971	15005097	127	+	0	4	3	44	12	4		AT1G03080	0.00538727	734778	734826	49	+	0	0	0	3	3	5		AT5G65720	0.00072799	26297414	26297442	29	-	0	1	0	1	11	5		AT3G20770	0.000341238	30.0885	0.000341238	7260386	7260625	240	+	13	143	31
AT4G33430	0.0017581	16087055	16087066	12	+	0	0	0	3	14	2		AT1G73230	0.00550707	27540909	27540910	2	+	0	0	0	5	6	3		AT5G67340	0.000728078	26867075	26867133	59	-	1	3	4	6	4	7		AT5G50920	0.00035377	4.1862	0.00035377	20715711	20715714	4	+	0	0	0
AT5G07820	0.00176044	2500231	2500237	7	+	0	3	0	4	9	7		AT5G53460	0.00553648	21704020	21704027	8	-	0	1	0	10	24	9		AT5G41020	0.000766949	16426375	16426461	87	+	1	2	0	6	0	2		AT1G61210	0.000357326	0.945073	0.000357326	22568362	22568368	7	-	0	0	0
AT5G27420	0.0017634	9684804	9684839	36	-	0	0	0	4	10	2		AT1G63940	0.00553689	23730966	23730974	9	-	0	0	0	4	4	12		AT4G34140	0.000780479	16353798	16353814	17	-	6	4	0	4	2	0		AT1G06400	0.000359488	3.07511	0.000359488	1951136	1951162	27	+	0	1	1
AT1G79280	0.00181787	29819840	29819869	30	+	0	0	0	4	0	1		AT4G11080	0.00555325	6761527	6761591	65	+	2	4	0	0	0	1		AT2G46390	0.000783231	19043007	19043047	41	+	236	26	19	4	4	1		AT3G54670	0.00036905	10.1802	0.00036905	20237176	20237261	86	-	13	63	9
AT3G14400	0.00182867	4811717	4811732	16	+	13	112	49	17	10	7		AT1G08600	0.00571866	2724689	2724767	79	-	0	0	0	3	6	5		AT1G45201	0.000816034	17128488	17128680	193	-	261	36	89	13	51	18		ATCG00010	0.000372801	11.2875	0.000372801	68480	68537	58	+	13	11	7
AT1G37130	0.00183582	14160293	14160348	56	-	0	1	0	8	11	0		AT1G21920	0.00576468	7705676	7705762	87	+	5	5	13	0	6	1		AT1G08090	0.000819325	2524876	2524945	70	-	0	4	0	11	0	17		AT5G47210	0.000380561	10.7177	0.000380561	19169276	19169292	17	+	0	4	5
AT5G22840	0.00184047	7630914	7630987	74	+	0	4	27	0	0	0		AT3G59990	0.00576954	22155793	22155848	56	+	6	1	10	0	0	0		AT5G67350	0.000845182	26868616	26868656	41	+	3	2	3	11	2	5		AT1G21390	0.000380646	3.84271	0.000380646	7490197	7490224	28	+	0	0	0
AT1G55310	0.00184068	20632777	20632791	15	-	1	41	38	0	0	0		AT5G54800	0.00576957	22263772	22263941	170	-	45	8	58	16	20	14		AT1G32130	0.000849567	11561123	11561145	23	+	7	2	2	8	4	9		ATCG00010	0.000383092	2.6875	0.000383092	82820	82849	30	+	1	4	1
AT1G27320	0.00184496	9489193	9489195	3	-	0	0	0	3	2	2		AT5G54670	0.00587859	22214058	22214154	97	-	9	6	4	11	10	4		AT3G58840	0.000869597	21757258	21757347	90	+	53	31	3	4	5	0		AT5G37600	0.000390528	5.58435	0.000390528	14933910	14933913	4	+	0	0	1
AT1G23260	0.00186347	8257492	8257506	15	+	0	1	0	4	3	4		AT5G06390	0.00607351	1952835	1952867	33	-	0	0	0	3	8	2		AT1G70690	0.000892678	26653254	26653278	25	-	0	0	0	0	1	11		AT1G08090	0.000397683	8.93938	0.000397683	2524876	2524945	70	-	0	4	0
AT4G05420	0.00188591	2752786	2752882	97	-	1	16	27	0	2	1		AT1G32170	0.00612574	11577761	11578024	264	-	65	17	114	52	40	19		AT5G11700	0.000903454	3770280	3770292	13	+	3	0	0	3	2	5		AT1G01160	0.000398295	8.62896	0.000398295	74029	74107	79	-	3	50	4
AT1G14570	0.00200557	4987313	4987407	95	-	0	8	0	10	2	6		AT1G19990	0.00618159	6936758	6936793	36	-	0	0	0	2	1	1		AT2G11910	0.0009141	4805924	4805957	34	+	37	11	2	15	13	23		AT3G01460	0.00040803	1.9788	0.00040803	180748	180763	16	-	0	1	0
AT5G64340	0.00202414	25730323	25730455	133	+	13	66	20	2	3	2		AT2G25160	0.00618715	10708993	10709144	152	+	12	7	16	7	11	1		AT5G39570	0.000931346	15846018	15846204	187	-	921	421	174	96	98	125		AT3G48990	0.000420952	50.3749	0.000420952	18158732	18158920	189	+	27	181	114
AT4G08460	0.00203535	5377385	5377396	12	+	0	0	0	0	2	2		AT2G38400	0.00619906	16085965	16085983	19	-	0	0	0	6	1	2		AT3G51270	0.000981536	19036908	19036958	51	-	62	43	13	7	5	3		AT2G41710	0.00043321	1.2823	0.00043321	17402261	17402277	17	+	0	0	0
AT1G03365	0.00203912	827265	827267	3	-	6	8	1	0	0	0		AT5G65020	0.00625847	25975605	25975762	158	-	82	32	157	142	75	35		AT3G11100	0.000991535	3476121	3476231	111	+	22	50	20	8	12	10		AT3G07160	0.000450686	8.50541	0.000450686	2264882	2265023	142	+	4	54	12
AT5G40450	0.00204547	16191711	16191734	24	+	0	1	0	2	7	3		AT4G26190	0.00628457	13264850	13264853	4	+	0	0	0	1	17	5		AT5G42440	0.000995459	16973600	16973604	5	+	4	2	0	5	2	8		AT2G43290	0.000451709	1.30936	0.000451709	17991403	17991411	9	+	0	0	0
AT1G16010	0.00205457	5495248	5495405	158	+	7	114	44	10	18	6		AT4G04614	0.00642352	2327760	2327823	64	+	0	1	0	4	11	3		AT2G20420	0.000999758	8807610	8807622	13	-	1	1	3	4	5	11		AT1G26800	0.000476196	1.64659	0.000476196	9285767	9285772	6	+	0	0	0
AT2G17720	0.00206443	7699465	7699619	155	-	32	518	30	106	26	36		AT3G54670	0.0064534	20242326	20242337	12	-	0	0	0	1	7	2		AT2G03240	0.00100843	976220	976242	23	+	0	0	1	2	1	6		AT5G66030	0.000478398	2.36477	0.000478398	26409282	26409316	35	+	0	0	0
AT5G47210	0.00209272	19169876	19169968	93	+	1	21	21	35	11	21		AT1G05990	0.00649591	1818788	1818819	32	-	0	1	18	1	0	0		AT1G02160	0.00104234	411505	411652	148	-	208	89	24	11	10	14		AT5G45380	0.000479	11.7097	0.000479	18395512	18395521	10	-	0	2	0
AT3G14400	0.00211453	4811626	4811646	21	+	0	0	0	2	1	3		AT2G43150	0.0065138	17946535	17946570	36	-	0	1	0	9	12	15		AT1G55020	0.00104734	20529757	20529779	23	-	2	0	0	3	1	6		AT3G37820	0.000485645	1.44259	0.000485645	4993705	4993739	35	-	0	0	0
AT3G58710	0.00213518	21716777	21716909	133	-	21	101	54	17	28	9		AT3G12920	0.00652488	4122306	4122307	2	+	0	0	0	1	40	1		AT3G18490	0.00105043	6348856	6348910	55	+	6	8	2	2	5	2		AT1G52500	0.000486477	1.29828	0.000486477	19563062	19563132	71	-	1	13	3
AT1G18700	0.00217684	6442806	6442829	24	-	2	130	0	3	0	3		AT3G51100	0.00660566	18980262	18980343	82	+	4	3	15	1	2	2		AT3G56930	0.0010578	21075431	21075433	3	-	0	0	0	2	4	0		AT2G33710	0.000487073	0.834741	0.000487073	14258831	14258832	2	+	0	0	0
AT1G50200	0.00219075	18595099	18595135	37	+	0	0	0	4	1	3		AT3G52850	0.00671351	19590887	19590900	14	-	0	0	0	4	3	2		AT5G45500	0.00106301	18432431	18432546	116	+	205	96	57	21	28	36		AT4G38890	0.000493628	3.4922	0.000493628	18135776	18135830	55	+	0	40	3
AT5G60890	0.00219719	24495626	24495657	32	-	0	3	0	6	6	2		AT1G72160	0.00674379	27154870	27154878	9	+	0	0	0	5	5	7		AT1G65440	0.00107199	24313431	24313530	100	+	90	67	14	4	2	15		AT3G51440	0.000493721	1.69238	0.000493721	19090518	19090546	29	-	0	0	0
AT1G67430	0.00220511	25263479	25263493	15	-	0	9	0	13	6	5		AT4G39950	0.00705397	18526795	18526820	26	-	0	0	0	2	9	1		AT2G40890	0.0010753	17058841	17058881	41	+	0	1	1	3	0	6		AT2G17570	0.000508681	6.50116	0.000508681	7646080	7646170	91	-	2	21	4
AT2G17720	0.00220619	7699181	7699187	7	-	0	1	0	5	2	8		AT1G41880	0.0072184	15651825	15651839	15	+	0	0	0	3	4	4		AT4G14740	0.00109823	8451214	8451221	8	+	0	0	3	3	2	3		AT2G39310	0.000524109	0.701515	0.000524109	16416240	16416247	8	+	0	0	0
AT1G16010	0.00220796	5496183	5496213	31	+	0	1	0	1	12	2		AT5G42560	0.00736709	17016824	17016891	68	-	0	0	0	5	7	2		AT3G02360	0.00110516	483556	483567	12	-	1	1	2	1	4	4		AT5G16050	0.00053294	41.5346	0.00053294	5243630	5243897	268	+	23	173	38
AT2G43940	0.00222121	18195889	18195979	91	+	7	99	53	7	7	1		AT4G03430	0.00741924	1519696	1519708	13	+	0	0	0	3	5	5		AT5G04760	0.00111372	1374168	1374247	80	+	1	2	1	6	0	7		AT2G41220	0.000536278	8.0885	0.000536278	17187957	17187963	7	-	0	1	0
AT5G58090	0.00222542	23505509	23505512	4	+	0	36	12	0	0	0		AT5G10290	0.00746737	3235255	3235324	70	+	8	1	18	13	2	4		AT1G05560	0.00111655	1645936	1645943	8	+	12	0	2	17	1	4		AT5G67030	0.000543044	3.80649	0.000543044	26756732	26756796	65	+	0	1	0
AT5G26667	0.00224036	9277379	9277391	13	-	0	0	0	10	0	3		AT5G09530	0.00755138	2960806	2960825	20	+	0	0	0	3	13	5		AT2G02870	0.0011714	839518	839542	25	-	0	0	4	9	3	3		AT2G19110	0.000543566	6.90117	0.000543566	8285851	8285900	50	-	1	6	1
AT1G08320	0.00227065	2621894	2622038	145	+	25	73	60	13	15	5		AT5G42520	0.00771315	17002523	17002680	158	-	19	3	15	11	5	2		AT2G25730	0.00117756	10972102	10972124	23	+	0	1	0	2	0	3		AT3G37820	0.000562687	3.14784	0.000562687	7907126	7907141	16	-	0	2	0
AT1G09100	0.00227097	2938742	2938761	20	+	0	2	0	2	4	2		AT5G58040	0.00773604	23489781	23489821	41	-	5	1	32	2	0	0		AT5G37475	0.00118826	14866098	14866207	110	+	59	22	9	2	3	4		AT5G39740	0.000566289	1.06372	0.000566289	15904855	15904861	7	-	0	0	0
AT2G47130	0.00227286	19349340	19349462	123	+	3	16	4	9	16	11		AT1G50200	0.00779649	18595099	18595135	37	+	0	0	0	5	1	11		AT5G62000	0.00121318	24914674	24914694	21	-	4	2	0	4	5	4		ATCG00010	0.000567342	3.53278	0.000567342	68583	68585	3	+	1	3	2
AT3G37820	0.0022816	4820732	4820748	17	-	10	421	91	4	5	2		AT1G30440	0.00786054	10762106	10762165	60	-	0	0	0	5	5	6		AT5G41240	0.00121974	16498483	16498492	10	+	0	1	0	2	0	2		AT5G67030	0.0005677	3.45895	0.0005677	26753509	26753616	108	+	2	14	2
AT5G02960	0.00228441	693566	693576	11	+	0	1	0	10	2	1		AT1G22440	0.00786953	7924969	7925088	120	-	4	6	13	7	6	0		AT5G25220	0.00122958	8736169	8736176	8	-	7	10	1	0	0	0		AT2G18150	0.00057057	24.4263	0.00057057	7892062	7892195	134	+	9	155	40
ATCG00010	0.0022901	125149	125150	2	+	0	1	0	2	7	0		AT3G57020	0.0079606	21098788	21098800	13	+	0	0	0	7	67	1		AT5G46870	0.00123481	19016793	19016850	58	-	74	9	12	1	0	0		AT5G03630	0.000575089	7.15946	0.000575089	923237	923255	19	+	3	1	1
AT5G65020	0.00229144	25975605	25975762	158	-	82	749	157	203	75	75		AT5G05870	0.00796299	1769239	1769343	105	-	1	2	0	6	4	1		AT4G23530	0.00123769	12280158	12280215	58	-	4	1	1	2	3	4		AT5G47990	0.000579364	1.4731	0.000579364	19436052	19436071	20	-	0	0	1
AT2G47130	0.00231138	19349549	19349605	57	+	9	30	20	3	4	0		AT1G55020	0.00800547	20529933	20529997	65	-	0	0	0	6	1	7		AT4G23800	0.00124554	12392561	12392711	151	-	63	31	13	0	3	3		AT5G16050	0.0005863	3.85767	0.0005863	5243976	5243982	7	+	0	2	0
AT5G03040	0.00231407	711568	711590	23	+	0	0	0	1	20	1		AT5G47620	0.00802484	19302245	19302347	103	+	1	0	1	5	5	5		AT1G28050	0.00125745	9776957	9777000	44	+	0	0	0	4	1	1		AT5G67300	0.000586414	4.33115	0.000586414	26854891	26854943	53	-	2	1	0
AT1G19350	0.00234663	6690287	6690421	135	-	3	139	21	9	7	5		AT1G51830	0.00806801	19243277	19243292	16	+	0	0	0	3	2	2		AT5G05210	0.00126394	1549190	1549216	27	-	5	1	0	7	0	3		AT3G48880	0.000599837	17.9267	0.000599837	18129079	18129271	193	-	6	38	14
AT1G02780	0.00235032	608843	608863	21	+	0	1	0	6	2	3		AT4G05070	0.00809365	2593759	2593778	20	+	0	0	1	4	59	7		AT3G53350	0.00127395	19780498	19780520	23	+	2	2	0	5	1	5		AT1G10670	0.000608073	32.1328	0.000608073	3538178	3538267	90	-	16	160	37
AT3G02360	0.00238587	483457	483470	14	-	0	0	0	8	9	0		AT5G52200	0.0081247	21203199	21203209	11	+	0	0	0	4	1	4		AT5G37690	0.00127927	14973333	14973483	151	+	13	12	3	9	1	3		AT3G37820	0.000636475	5.02078	0.000636475	6665463	6665526	64	-	1	1	2
AT5G58090	0.0023878	23505353	23505476	124	+	1	2	0	3	3	1		AT5G04460	0.00816315	1260861	1260905	45	-	0	0	0	5	2	3		AT4G11740	0.00130735	7074276	7074337	62	-	43	38	7	3	1	4		AT5G65930	0.000666353	2.12744	0.000666353	26370390	26370392	3	+	0	0	0
AT1G19350	0.00245268	6688918	6688942	25	-	0	0	0	4	18	0		AT2G01150	0.00816869	101153	101191	39	-	2	1	7	6	40	2		AT2G29960	0.00131298	12769478	12769479	2	+	0	0	0	0	6	1		AT3G37820	0.000669036	25.192	0.000669036	8173678	8173780	103	-	2	35	17
AT2G36320	0.00245428	15229618	15229634	17	-	0	0	0	5	6	0		AT4G21580	0.00819785	11477019	11477065	47	-	0	1	0	4	10	14		AT5G55670	0.00133029	22543989	22544116	128	+	48	7	7	0	0	1		AT1G79920	0.000671281	7.24698	0.000671281	30059414	30059430	17	+	1	4	3
AT5G58710	0.0024624	23719566	23719781	216	-	43	761	137	128	63	51		AT4G28750	0.00824922	14203893	14203919	27	+	5	415	1	0	2	0		AT5G20700	0.00134683	7006960	7007075	116	+	137	16	35	4	9	4		AT3G59380	0.000690853	9.50148	0.000690853	21945870	21945972	103	-	6	44	8
AT1G45249	0.00246471	17167097	17167133	37	+	0	0	0	3	0	2		AT2G17720	0.0082515	7699465	7699619	155	-	32	6	30	39	26	12		AT4G12030	0.00135155	7212938	7213060	123	-	4	0	2	1	4	0		AT4G15610	0.000693582	1.81467	0.000693582	8910298	8910301	4	-	1	21	2
AT5G41670	0.00248122	16665991	16666071	81	+	0	1	0	7	2	5		AT2G25520	0.00825522	10862157	10862396	240	-	22	28	110	82	66	16		AT4G25730	0.00136056	13103039	13103134	96	+	1	2	1	3	1	5		AT4G19160	0.000697878	0.811846	0.000697878	10478724	10478733	10	-	0	0	0
AT1G74470	0.002499	27992932	27993026	95	-	3	358	0	10	10	6		AT2G25490	0.00827168	10847290	10847446	157	+	22	6	37	19	23	15		AT4G15610	0.00138055	8910298	8910301	4	-	19	21	0	0	0	0		AT3G10740	0.000716456	1.33226	0.000716456	3363900	3363905	6	+	0	0	0
AT1G08320	0.00252412	2625367	2625371	5	+	0	0	0	0	6	4		AT5G54940	0.00827366	22308641	22308661	21	+	0	0	0	3	9	1		AT1G27400	0.00140746	9516368	9516378	11	-	1	3	2	0	6	10		AT1G52825	0.000717353	8.65219	0.000717353	19670687	19670688	2	+	16	25	5
AT1G18700	0.00253504	6443158	6443236	79	-	0	1	0	5	1	2		AT3G24180	0.00830786	8734706	8734812	107	+	6	9	16	7	7	2		AT1G06900	0.0014155	2114922	2114979	58	+	12	12	1	1	0	1		AT2G40765	0.000729505	6.0853	0.000729505	17013065	17013091	27	-	0	0	2
AT1G09100	0.00257968	2936473	2936586	114	+	20	83	29	4	7	4		AT5G66050	0.00833866	26412032	26412127	96	+	4	10	5	13	32	4		AT2G38640	0.00141558	16157853	16157916	64	+	5	7	6	18	5	8		AT1G49240	0.000733499	1.4634	0.000733499	18216951	18216959	9	-	0	0	0
AT4G20830	0.00259731	11156384	11156395	12	-	0	0	0	4	12	1		AT4G20830	0.0084165	11156384	11156395	12	-	0	0	0	3	12	2		AT5G60570	0.00141689	24349496	24349511	16	-	0	2	1	2	2	6		AT1G66410	0.000742757	13.9616	0.000742757	24774535	24774556	22	+	0	0	0
AT4G39880	0.00264867	18505245	18505416	172	-	7	127	21	16	11	20		AT1G05380	0.00843963	1578025	1578034	10	-	0	0	0	6	0	6		AT2G42790	0.00142804	17805766	17805776	11	+	0	1	1	4	2	3		AT5G60410	0.00074499	1.90055	0.00074499	24299379	24299404	26	-	0	0	0
AT1G01040	0.00264896	24019	24029	11	-	0	1	0	1	8	3		AT5G07350	0.00847709	2320718	2320728	11	+	0	0	0	1	7	2		AT1G20960	0.00143236	7302830	7302832	3	+	1	3	1	5	4	8		AT3G58840	0.000749183	5.29725	0.000749183	21757258	21757347	90	+	6	31	5
AT3G37820	0.00267953	3020634	3020677	44	-	1	6	0	25	7	7		AT5G51570	0.00847982	20949682	20949698	17	-	0	0	0	4	9	2		AT1G77740	0.00146313	29221012	29221037	26	-	1	0	0	5	5	0		AT2G20990	0.000750885	2.63796	0.000750885	9017737	9017746	10	-	0	1	1
AT3G15950	0.00268839	5401076	5401101	26	+	1	28	19	102	55	63		AT5G16730	0.00861879	5499361	5499371	11	-	0	0	1	7	14	4		AT2G33550	0.00147165	14210898	14210899	2	+	0	2	0	6	0	4		AT2G47400	0.000753839	3.43732	0.000753839	19447174	19447182	9	-	0	1	1
AT2G43940	0.0026965	18195780	18195835	56	+	0	0	0	6	0	1		AT1G66200	0.00862102	24655812	24655899	88	+	0	0	0	2	6	7		AT1G10670	0.0015595	3538178	3538267	90	-	353	160	89	33	39	31		AT5G54270	0.000779973	11.1159	0.000779973	22039386	22039552	167	-	29	4	3
AT4G28470	0.00271656	14072267	14072274	8	+	0	1	0	6	1	0		AT3G08850	0.00876569	2689051	2689097	47	+	6	5	28	4	0	1		AT3G57020	0.00159533	21099279	21099320	42	+	3	0	1	2	8	1		AT1G29965	0.000791602	3.22326	0.000791602	10498308	10498370	63	+	2	16	9
AT5G04750	0.0027189	1373128	1373134	7	-	0	0	0	1	6	3		AT1G26850	0.00893692	9300873	9301036	164	+	7	10	74	25	29	14		AT1G72060	0.00160656	27118871	27118890	20	-	0	0	2	2	4	0		AT5G43100	0.000795098	7.6156	0.000795098	17302853	17303105	253	-	1	47	4
AT5G52510	0.00274692	21308971	21308990	20	-	0	0	0	5	4	6		AT4G19640	0.00903668	10687194	10687394	201	+	99	24	91	66	29	27		AT2G18193	0.00164843	7918322	7918323	2	+	0	0	0	4	0	1		AT5G45428	0.000799397	1.65946	0.000799397	18409383	18409384	2	-	0	2	0
AT5G43580	0.00275036	17508568	17508624	57	+	0	0	0	1	4	3		AT5G64030	0.00910994	25625599	25625649	51	-	0	1	0	4	3	5		AT2G42520	0.00166646	17708832	17709008	177	-	41	63	16	7	9	13		AT5G48240	0.000806255	0.857636	0.000806255	19559498	19559509	12	-	0	0	0
AT2G43050	0.00275535	17904086	17904089	4	-	0	0	0	2	1	7		AT1G05870	0.00911952	1771383	1771409	27	+	7	0	8	0	0	0		AT2G42590	0.00166885	17731798	17731992	195	+	754	306	95	73	70	98		AT4G20260	0.000813764	751.637	0.000813764	10943217	10943310	94	-	262	3428	509
AT5G22840	0.00276543	7631261	7631270	10	+	0	0	0	4	5	0		AT1G76810	0.00918001	28834650	28834676	27	+	0	0	0	5	2	1		AT5G12890	0.00167057	4070097	4070112	16	+	1	1	0	6	1	1		AT3G48880	0.000825455	2.5521	0.000825455	18128923	18128965	43	-	0	0	0
ATCG00500	0.00277713	58530	58548	19	-	0	0	0	7	8	0		AT1G14350	0.0092198	4911102	4911121	20	-	1	1	4	0	0	0		AT2G07770	0.00167864	3335684	3335697	14	-	0	0	0	1	1	3		AT5G40450	0.000825894	20.6078	0.000825894	16190951	16191010	60	+	18	133	27
AT2G19480	0.00279257	8439785	8439793	9	-	0	0	0	4	1	2		AT1G68490	0.00922244	25695529	25695620	92	-	0	0	0	6	2	2		AT5G53800	0.00171116	21848376	21848453	78	-	29	11	3	17	7	6		AT1G70690	0.000829542	2.05461	0.000829542	26653254	26653278	25	-	0	0	0
AT5G03630	0.00282993	923237	923255	19	+	0	0	0	17	1	2		AT2G32560	0.00936804	13826965	13827006	42	-	6	3	0	6	2	3		AT2G44065	0.00178116	18230227	18230243	17	-	20	5	6	13	3	6		AT3G37820	0.000830241	10.9852	0.000830241	7960504	7960599	96	-	0	11	4
ATCG00010	0.00283962	51482	51493	12	+	0	11	1	4	41	1		AT5G16780	0.00943103	5517436	5517437	2	+	0	0	0	0	12	27		AT4G28910	0.00182022	14264074	14264203	130	+	41	26	8	10	2	3		AT2G40765	0.0008413	37.7647	0.0008413	17013158	17013325	168	-	14	111	59
AT1G05570	0.00284123	1656197	1656210	14	+	0	0	0	5	1	3		AT1G29000	0.0094406	10114015	10114191	177	-	1	0	1	5	14	0		AT2G31510	0.00184382	13416688	13416782	95	+	15	30	7	2	0	0		AT2G02510	0.000842377	61.413	0.000842377	674622	674792	171	-	44	184	69
AT1G30690	0.00285849	10888702	10888704	3	-	0	63	27	0	0	0		AT2G34470	0.00952919	14530694	14530815	122	+	69	12	66	22	2	19		AT5G63320	0.00184446	25375206	25375245	40	+	11	3	0	7	3	4		AT1G10670	0.000858693	2.10175	0.000858693	3536299	3536311	13	-	0	0	1
AT1G20450	0.00286947	7088991	7089002	12	+	0	21	1	10	12	6		AT3G46280	0.00953225	17005399	17005606	208	+	12	3	35	12	35	6		AT1G54710	0.00188417	20418207	20418209	3	+	1	0	0	2	0	3		AT4G22214	0.000860756	0.970054	0.000860756	11755868	11755879	12	-	0	0	0
AT1G48900	0.00287021	18085221	18085233	13	+	0	0	0	3	0	5		AT4G16760	0.00965128	9424691	9424778	88	+	17	11	16	29	32	6		ATCG00100	0.00188539	9181	9184	4	-	15	1	0	2	3	1		AT2G30570	0.000863232	0.362205	0.000863232	13019350	13019371	22	+	0	0	0
AT5G47020	0.00287691	19081644	19081663	20	-	0	0	0	6	2	0		AT1G64970	0.00971777	24134199	24134224	26	+	3	0	8	2	7	3		AT1G79920	0.0019188	30059414	30059430	17	+	2	4	4	8	6	13		AT4G23550	0.00086945	4.16544	0.00086945	12292806	12292832	27	-	0	4	1
AT4G24820	0.00290963	12791680	12791683	4	+	0	0	0	3	6	0		AT3G01460	0.00972566	182360	182380	21	-	3	0	3	3	3	0		AT4G32880	0.00197912	15868275	15868304	30	+	0	0	0	2	0	1		AT5G20250	0.000883814	10.2907	0.000883814	6836693	6836779	87	-	5	54	16
AT2G42790	0.00291357	17805766	17805776	11	+	0	0	0	1	3	2		AT5G54270	0.0098542	22038371	22038407	37	-	1	235	1	1	6	0		AT2G30620	0.0019797	13046149	13046154	6	-	3	0	0	9	5	1		AT2G02510	0.000888611	1.35724	0.000888611	673555	673569	15	-	0	0	0
AT3G61680	0.0029307	22827032	22827150	119	-	8	30	0	3	1	1		AT1G08090	0.0099463	2524876	2524945	70	-	0	0	0	0	0	13		AT2G41210	0.00203938	17174587	17174612	26	-	0	0	0	1	1	1		AT4G17140	0.000904388	3.57417	0.000904388	9613325	9613489	165	+	2	22	6
AT2G03820	0.00294115	1164852	1165013	162	+	16	108	62	17	8	8		AT1G56190	0.00995733	21030518	21030686	169	-	14	6	19	20	2	2		AT2G47000	0.00205697	19314621	19314725	105	+	304	266	41	48	8	20		AT5G24320	0.000909984	3.28061	0.000909984	8284435	8284502	68	+	1	22	6
AT3G28345	0.00297109	10594220	10594228	9	+	0	2	0	4	3	6		ATMG00090	0.00996031	25806	25835	30	+	0	0	2	3	13	2		AT4G29950	0.00209221	14660428	14660576	149	-	56	29	19	5	11	10		AT2G15620	0.000926908	11.2068	0.000926908	6812471	6812490	20	-	1	5	1
AT4G11320	0.0030132	6888050	6888079	30	-	1	13	8	29	32	17		AT3G19820	0.0101668	6880818	6880838	21	+	0	0	0	2	36	4		AT2G17990	0.00210847	7828662	7828779	118	-	85	37	10	8	4	7		AT5G13420	0.000930319	6.6443	0.000930319	4302190	4302208	19	+	1	11	2
AT3G56930	0.00303299	21076195	21076374	180	-	6	81	39	10	6	9		AT1G55850	0.0101745	20877637	20877667	31	-	0	0	0	3	4	3		AT4G21990	0.0021089	11659027	11659042	16	+	29	4	2	0	0	0		AT1G50660	0.000955307	4.00078	0.000955307	18773200	18773214	15	-	0	5	3
AT5G61790	0.00303458	24828015	24828037	23	+	0	2	0	5	3	2		AT4G29735	0.010272	14562928	14562930	3	+	0	0	0	4	7	1		AT1G66260	0.00212049	24696329	24696358	30	+	3	0	2	1	5	3		AT2G47110	0.000966933	65.7626	0.000966933	19345271	19345429	159	-	18	388	94
AT5G48230	0.00303463	19552111	19552351	241	+	14	168	48	67	16	31		AT1G53720	0.0103409	20059291	20059366	76	-	4	5	1	1	6	1		AT3G48990	0.00215884	18159905	18159946	42	+	3	0	4	6	7	2		AT4G11150	0.00097502	1.60841	0.00097502	6800187	6800197	11	-	0	0	1
AT4G27380	0.00304113	13702293	13702298	6	-	0	0	0	2	2	0		AT1G80360	0.0103986	30208777	30208816	40	+	0	0	1	5	5	5		AT1G60420	0.00216374	22264332	22264484	153	-	302	196	56	46	17	41		AT2G47690	0.000981026	6.74452	0.000981026	19552081	19552092	12	-	0	0	0
AT2G15480	0.0030816	6759790	6759792	3	-	0	0	0	3	3	1		AT4G11380	0.0104033	6925600	6925653	54	-	13	5	60	5	1	0		AT4G11150	0.00216652	6800187	6800197	11	-	3	0	1	2	0	5		AT2G29550	0.000982361	14.8179	0.000982361	12644066	12644176	111	+	12	75	24
AT1G74470	0.00311367	27992444	27992459	16	-	0	0	0	1	4	2		AT2G30500	0.0104502	12998134	12998251	118	+	37	14	61	29	15	4		AT5G07890	0.00217226	2517380	2517438	59	+	13	24	8	6	2	3		AT3G47340	0.000985204	0.947159	0.000985204	17438124	17438132	9	+	0	0	0
AT4G34131	0.00311415	16343722	16343740	19	+	0	2	0	2	7	2		AT1G70810	0.010565	26704849	26704851	3	-	0	0	0	0	5	6		AT2G02220	0.00220821	584214	584220	7	+	0	0	1	1	2	4		AT4G02880	0.000991004	3.10412	0.000991004	1278095	1278229	135	-	1	24	3
AT4G32070	0.00312613	15505222	15505283	62	+	0	0	0	3	2	1		AT2G37190	0.0105678	15619758	15619813	56	+	0	1	0	5	9	4		AT4G30190	0.0022416	14771146	14771195	50	+	374	123	196	64	103	171		AT5G51840	0.00099298	2.81399	0.00099298	21074011	21074037	27	-	3	3	3
AT4G33740	0.00316966	16188337	16188351	15	-	0	0	0	4	3	2		AT1G51690	0.0106854	19169974	19169988	15	-	0	1	0	2	3	4		AT4G34670	0.00226111	16549723	16549735	13	-	0	0	1	2	0	4		AT4G23550	0.000993704	1.38944	0.000993704	12293213	12293291	79	-	0	11	3
AT1G11545	0.00328927	3878629	3878645	17	+	2	75	0	3	0	0		AT1G79880	0.010721	30046060	30046084	25	+	2	0	19	1	0	0		AT3G27960	0.00226391	10382299	10382353	55	+	14	7	4	9	2	10		AT5G61030	0.000997824	8.42799	0.000997824	24562212	24562393	182	-	2	57	3
AT2G28110	0.00332931	11977834	11977943	110	+	3	5	0	14	0	12		AT2G47400	0.0108143	19447174	19447182	9	-	0	0	0	1	8	2		AT5G05250	0.00231238	1557603	1557656	54	+	4	0	1	4	2	3		AT2G32260	0.00100073	2.39184	0.00100073	13699147	13699180	34	-	0	0	0
AT3G61680	0.00337449	22825041	22825062	22	-	0	0	0	4	1	1		AT2G32990	0.0109122	14005854	14005857	4	-	1	1	2	6	14	7		AT5G25110	0.00234179	8657588	8657696	109	+	17	67	2	14	9	16		AT3G24460	0.00101099	0.362205	0.00101099	8885735	8885737	3	+	0	0	0
AT2G28110	0.00337451	11977991	11978023	33	+	9	26	12	4	0	2		AT1G03730	0.0109907	930813	930855	43	+	3	0	12	10	2	0		AT2G45400	0.00235905	18705199	18705224	26	+	2	0	1	1	0	4		AT1G63500	0.00101151	1.69154	0.00101151	23558713	23558740	28	-	0	1	0
AT5G58620	0.00339017	23694422	23694458	37	-	0	1	0	4	3	0		AT3G49845	0.0110257	18488128	18488282	155	-	16	7	30	25	41	7		AT3G23900	0.0023639	8632946	8632957	12	+	3	1	0	3	0	3		AT1G20850	0.00101347	1.41761	0.00101347	7252639	7252640	2	-	0	0	0
AT2G25930	0.0033914	11063251	11063362	112	-	2	98	36	2	9	1		AT3G55980	0.0110405	20778362	20778382	21	-	0	1	0	3	9	2		AT2G05710	0.0023761	2143219	2143221	3	-	0	1	1	1	2	4		AT4G02510	0.0010154	1.67157	0.0010154	1106481	1106521	41	-	0	0	0
AT5G53850	0.00340304	21860972	21861098	127	+	17	122	97	11	18	9		AT1G21580	0.0111457	7561503	7561519	17	+	0	0	0	3	0	3		AT4G34230	0.00238812	16387407	16387464	58	+	34	8	16	51	8	38		AT3G59380	0.00103392	1.37805	0.00103392	21945795	21945809	15	-	0	0	0
AT1G21900	0.00340929	7691409	7691421	13	+	0	0	0	3	4	1		AT1G74510	0.0113128	28007157	28007190	34	-	7	2	11	0	0	0		AT1G20850	0.0024008	7252639	7252640	2	-	0	0	0	0	0	3		AT5G10840	0.00103888	10.6781	0.00103888	3424671	3424790	120	+	4	62	12
AT4G38980	0.00341259	18166811	18166875	65	+	7	17	57	3	12	3		AT2G38800	0.0113977	16217336	16217351	16	-	0	0	0	1	13	2		AT4G37930	0.00242396	17831747	17831840	94	+	527	55	16	5	6	9		AT1G65290	0.00104072	6.30738	0.00104072	24249088	24249091	4	+	0	0	0
AT4G34670	0.00346575	16549386	16549422	37	-	0	3	0	9	7	2		AT1G51890	0.0115143	19274893	19274901	9	+	0	0	0	2	2	1		AT1G48620	0.00242819	17974254	17974279	26	+	1	0	0	2	2	6		AT3G22530	0.00104091	12.2034	0.00104091	7977542	7977709	168	+	5	47	19
AT2G44350	0.00346749	18320615	18320802	188	-	29	559	90	97	60	57		AT1G04440	0.0116198	1204212	1204241	30	-	0	0	0	1	5	1		AT5G55660	0.00248045	22543046	22543092	47	-	41	28	5	0	0	2		AT4G17430	0.00105066	1.59663	0.00105066	9725938	9725947	10	+	0	0	0
AT5G05250	0.00348646	1557026	1557116	91	+	1	114	14	1	0	5		AT2G37130	0.0116482	15600037	15600042	6	+	0	0	0	4	28	3		AT4G26970	0.002483	13545224	13545226	3	-	0	0	1	0	2	7		AT1G52825	0.00105209	1.63949	0.00105209	19670485	19670513	29	+	0	1	0
AT5G43450	0.00350181	17458698	17458742	45	+	0	17	2	3	7	1		AT2G30750	0.0116509	13099369	13099484	116	+	36	6	95	24	18	2		AT5G66760	0.00249757	26657348	26657492	145	-	109	48	19	9	10	9		AT1G67970	0.00105356	4.93605	0.00105356	25484688	25484750	63	+	5	20	5
AT2G03820	0.00354128	1165535	1165560	26	+	0	0	0	1	2	1		AT1G80940	0.0116769	30411662	30411677	16	-	0	0	0	2	3	1		AT5G60680	0.00258023	24386807	24387030	224	-	194	37	34	8	16	9		AT4G02880	0.001073	1.84766	0.001073	1276594	1276608	15	-	0	1	0
AT5G53350	0.00356325	21647581	21647767	187	-	20	302	177	58	19	38		AT1G55490	0.0119783	20717699	20717703	5	+	0	0	0	5	2	5		AT4G20000	0.00259525	10838324	10838327	4	-	4	3	0	0	0	0		AT4G17430	0.00107738	2.36118	0.00107738	9724950	9725060	111	+	1	9	6
AT1G22410	0.00358506	7914778	7914958	181	-	102	345	41	67	49	40		AT2G40890	0.0120563	17058007	17058256	250	+	35	25	94	51	30	13		AT5G64310	0.00265936	25722489	25722655	167	-	72	30	9	5	12	8		AT5G54270	0.00108247	77.3546	0.00108247	22038371	22038407	37	-	235	55	1
AT4G34630	0.00360133	16536773	16536987	215	+	16	89	14	12	17	7		AT2G46535	0.0122668	19109640	19109711	72	-	1	1	0	9	10	6		AT5G05140	0.00273372	1520003	1520005	3	-	1	0	0	1	1	2		AT2G20010	0.00109104	6.27175	0.00109104	8637687	8637846	160	+	4	14	16
AT3G22230	0.00360938	7843857	7844058	202	+	192	1381	148	411	199	97		AT1G49240	0.0123196	18218061	18218333	273	-	94	45	218	109	177	50		AT1G64880	0.00273931	24106597	24106651	55	-	5	1	1	3	6	1		AT2G44200	0.00110344	3.96733	0.00110344	18277508	18277542	35	-	1	2	1
AT5G54310	0.00361599	22059333	22059359	27	+	0	1	0	1	3	5		AT5G56340	0.0123232	22818495	22818505	11	-	0	0	0	2	1	3		AT1G60710	0.00273993	22355359	22355376	18	+	0	0	1	0	5	3		AT2G17110	0.00111775	5.5735	0.00111775	7442950	7442991	42	+	7	22	5
AT1G50200	0.00362412	18591219	18591333	115	+	25	209	104	41	31	28		AT2G44730	0.0124331	18437220	18437295	76	+	8	0	2	1	3	0		AT1G09770	0.0027498	3163767	3163786	20	-	1	1	0	1	3	3		AT2G38480	0.00111942	3.86359	0.00111942	16110695	16110777	83	+	4	13	8
AT1G79030	0.00363103	29730795	29730803	9	+	4	28	15	3	3	3		AT1G68160	0.0124336	25545760	25545871	112	+	12	2	12	4	3	0		AT1G33990	0.00276851	12357945	12358059	115	-	87	57	24	17	9	17		AT5G44290	0.00112452	1.30936	0.00112452	17841055	17841071	17	+	0	0	0
AT4G38980	0.00367095	18167234	18167236	3	+	0	0	0	1	14	0		AT1G13450	0.0125413	4612638	4612761	124	+	2	1	23	2	0	1		AT1G11400	0.00278174	3838785	3838825	41	-	6	3	2	5	7	1		AT5G48240	0.00113174	1.88104	0.00113174	19561223	19561326	104	-	2	14	2
AT5G04960	0.0036895	1462699	1462702	4	-	0	3	0	16	2	19		AT4G39350	0.0126249	18300403	18300437	35	-	0	0	0	3	4	2		AT3G03890	0.00286622	999341	999485	145	+	45	40	12	7	8	10		AT2G38480	0.00113363	1.26479	0.00113363	16110828	16110873	46	+	0	1	0
AT2G18440	0.00369555	7995729	7995754	26	+	1	5	55	1	0	0		AT2G20080	0.0126756	8662929	8663059	131	+	19	6	0	22	41	2		AT2G25650	0.00286693	10914902	10914933	32	-	50	42	5	3	3	9		AT4G17140	0.00113666	2.39396	0.00113666	9633290	9633320	31	+	1	0	0
AT4G34630	0.00370394	16537214	16537257	44	+	0	0	0	1	22	1		AT5G65770	0.0126808	26314137	26314171	35	-	1	4	20	0	2	1		AT1G79450	0.00287672	29890088	29890217	130	-	17	23	5	4	9	9		AT2G20010	0.0011435	0.992949	0.0011435	8639896	8639909	14	+	0	0	0
AT1G79030	0.00371396	29730597	29730734	138	+	1	3	0	4	6	5		AT1G20200	0.0127759	7001151	7001285	135	+	29	1	55	18	8	12		AT3G55770	0.0029576	20705185	20705338	154	-	548	188	111	71	56	64		AT2G38650	0.00114608	9.47912	0.00114608	16161657	16161661	5	+	2	52	12
AT5G61480	0.00373344	24725571	24725621	51	+	6	14	19	3	7	2		AT1G09932	0.0127883	3230479	3230525	47	+	0	2	0	7	4	1		AT5G12010	0.00298984	3878130	3878139	10	+	7	0	2	4	5	8		AT2G35680	0.00116462	1.28647	0.00116462	14998514	14998582	69	+	0	0	0
AT2G44350	0.00374761	18319319	18319332	14	-	0	1	0	2	7	4		AT5G41670	0.012971	16666280	16666387	108	+	0	0	13	10	56	7		AT4G02500	0.00302836	1103430	1103603	174	-	197	54	41	12	26	22		AT4G38890	0.00117165	1.17196	0.00117165	18137827	18137831	5	+	0	0	0
AT3G37820	0.00376651	7278263	7278395	133	-	8	111	27	3	1	1		AT3G57540	0.0130317	21301767	21301788	22	+	0	0	0	1	7	3		AT1G59870	0.00303522	22039925	22040024	100	-	291	127	36	26	18	43		AT1G17880	0.00118072	1.89637	0.00118072	6152974	6152978	5	+	0	0	0
AT5G53850	0.003775	21861529	21861535	7	+	0	3	0	5	2	3		AT3G04730	0.0130463	1289570	1289571	2	+	0	0	0	0	19	2		AT4G14920	0.00311804	8535590	8535593	4	+	0	0	0	2	1	0		AT4G15180	0.00118118	1.83941	0.00118118	8652719	8652745	27	-	3	10	1
AT5G48230	0.00377722	19554460	19554492	33	+	0	0	0	3	2	4		AT5G67030	0.0131157	26753509	26753616	108	+	8	2	2	2	3	2		AT5G66690	0.00320259	26626353	26626460	108	-	37	67	21	90	22	90		AT5G43100	0.00118214	1.6008	0.00118214	17302415	17302426	12	-	0	0	0
AT3G22230	0.00379507	7844364	7844391	28	+	0	0	0	29	4	0		AT3G24503	0.0131616	8922865	8922875	11	+	0	0	0	3	47	0		AT3G25930	0.00321873	9493672	9493673	2	+	0	0	0	5	0	0		AT5G01210	0.00118522	3.06981	0.00118522	85984	86002	19	-	1	4	2
AT1G79970	0.00380242	30083753	30083764	12	-	0	11	11	0	0	0		AT2G07620	0.0131702	3314764	3314857	94	+	11	2	6	8	47	6		AT1G51070	0.00324461	18929158	18929183	26	-	2	1	0	5	0	2		AT5G39730	0.00119111	1.77981	0.00119111	15902218	15902228	11	-	0	0	0
AT1G11545	0.00383039	3878523	3878573	51	+	0	1	0	4	1	1		AT5G13560	0.0132202	4363544	4363565	22	+	0	0	0	1	0	7		AT1G61040	0.00327571	22485854	22485996	143	-	36	21	14	0	2	5		AT4G13010	0.00119773	5.09754	0.00119773	7602439	7602460	22	-	1	3	0
AT2G44710	0.00383737	18437095	18437154	60	-	4	14	20	3	10	1		AT1G65650	0.0132408	24414971	24415067	97	+	7	3	10	2	3	1		AT5G11970	0.00329462	3863467	3863478	12	+	15	1	9	12	9	13		AT2G31390	0.00119947	4.53165	0.00119947	13383645	13383650	6	+	0	5	0
AT3G13870	0.00383881	4567302	4567308	7	+	0	0	0	1	1	6		AT1G79280	0.0132987	29819840	29819869	30	+	0	0	0	2	0	4		AT5G24870	0.00330828	8544775	8544841	67	+	16	42	10	10	3	18		AT4G01000	0.00119991	19.8085	0.00119991	431962	432091	130	+	9	78	22
AT1G72160	0.00386944	27153576	27153727	152	+	21	188	57	28	26	22		AT2G34200	0.0133569	14441907	14441969	63	-	0	0	0	5	5	0		AT5G45380	0.00339692	18395561	18395580	20	-	2	1	0	5	0	18		AT3G22530	0.00120584	1.17405	0.00120584	7977850	7977862	13	+	0	0	0
AT1G75130	0.00390403	28201216	28201227	12	+	0	0	0	5	6	1		AT5G10745	0.0133804	3398021	3398089	69	-	7	1	13	0	2	0		AT5G12840	0.00346438	4050899	4050966	68	+	19	4	2	1	0	1		AT4G30960	0.00121357	4.34296	0.00121357	15068618	15068643	26	-	0	0	2
AT3G06540	0.00392535	2034977	2035109	133	+	5	74	6	1	4	3		AT5G45300	0.0134553	18353882	18353910	29	-	1	1	4	0	0	1		AT5G57660	0.00346678	23356954	23356991	38	-	3	0	2	1	7	6		AT4G37260	0.00122271	16.0204	0.00122271	17541649	17541866	218	-	16	49	30
AT2G44710	0.00399439	18433627	18433643	17	-	0	0	0	0	13	2		ATCG00720	0.0134941	75036	75062	27	-	0	0	0	1	5	1		AT1G29340	0.00348461	10266152	10266160	9	-	2	0	0	2	0	8		AT5G53480	0.00122676	2.47632	0.00122676	21715125	21715138	14	-	0	1	0
AT2G18440	0.00400126	7996166	7996193	28	+	0	0	0	0	7	3		AT5G46080	0.0135457	18689433	18689613	181	+	2	5	5	6	9	0		AT2G02090	0.003486	523793	523821	29	-	0	0	1	3	3	3		AT1G65010	0.00122828	1.2823	0.00122828	24152653	24152679	27	-	0	0	0
AT2G25930	0.00401141	11059430	11059436	7	-	0	1	0	1	6	0		AT1G63430	0.0135551	23526643	23526781	139	-	9	0	13	3	1	4		AT4G36860	0.00348862	17360631	17360666	36	+	4	4	2	1	4	3		AT2G39970	0.00122842	8.70374	0.00122842	16683779	16683878	100	+	2	37	8
AT5G24890	0.00402373	8558467	8558480	14	+	0	5	10	0	0	0		AT4G30190	0.0137696	14774468	14774473	6	+	0	0	0	7	6	2		AT5G19550	0.00356323	6601626	6601639	14	-	26	7	3	4	8	14		AT4G23680	0.00122878	4.00307	0.00122878	12337299	12337301	3	+	1	0	0
AT3G06540	0.00402773	2036120	2036122	3	+	0	0	0	1	18	0		AT2G21870	0.0137882	9320917	9320921	5	+	0	0	0	5	3	3		AT4G12610	0.00359433	7457580	7457653	74	-	15	14	8	2	1	3		AT1G15950	0.00122964	47.9547	0.00122964	5482011	5482227	217	-	15	262	39
AT4G39090	0.0040856	18216232	18216264	33	+	0	1	0	14	1	2		AT4G18700	0.0139743	10288901	10289031	131	+	13	2	24	2	3	1		AT2G15960	0.00361446	6947666	6947818	153	-	613	3	13	3	2	0		AT1G15950	0.00124085	1.17405	0.00124085	5479965	5479978	14	-	0	0	0
AT1G72700	0.00410157	27371340	27371359	20	-	0	1	0	6	10	0		AT1G79550	0.0140473	29925497	29925533	37	+	0	0	0	2	2	7		AT1G68790	0.00361902	25836691	25836755	65	+	2	1	0	3	3	0		AT1G67590	0.00127568	0.995035	0.00127568	25333246	25333248	3	+	0	0	0
AT3G37820	0.00414643	8644047	8644080	34	-	0	2	0	5	6	2		AT3G04120	0.014219	1082790	1082831	42	-	0	1	13	32	66	32		AT1G17340	0.00363757	5938662	5938785	124	-	6	9	8	1	3	8		AT1G80930	0.00127972	2.65742	0.00127972	30409007	30409041	35	+	0	1	0
AT4G01610	0.00414858	696715	696729	15	-	0	0	0	8	0	5		AT3G13990	0.0143179	4625536	4625662	127	+	0	1	0	1	1	3		AT5G53480	0.00366431	21717724	21717803	80	-	5	12	3	0	0	0		ATCG00500	0.00128186	10.791	0.00128186	57339	57366	28	-	7	63	19
AT5G22650	0.00414886	7536135	7536302	168	-	35	443	37	60	24	26		AT1G70850	0.0143918	26715931	26715944	14	+	0	0	0	4	83	1		AT1G72610	0.00367189	27339964	27339981	18	+	10	0	0	1	0	0		AT3G04090	0.00128332	3.31564	0.00128332	1072323	1072366	44	+	1	3	0
AT2G24500	0.00416823	10401003	10401131	129	+	3	66	26	5	2	4		AT2G33550	0.0144666	14210254	14210293	40	+	0	0	0	1	9	2		AT1G50930	0.00368788	18877170	18877247	78	-	216	2	32	0	11	4		AT5G19780	0.00129167	32.7971	0.00129167	6688982	6689244	263	-	19	118	52
AT1G50200	0.00421963	18591633	18591634	2	+	0	0	0	2	4	1		AT3G11450	0.0145238	3606092	3606117	26	+	0	0	0	4	3	1		AT1G09430	0.00369066	3044514	3044530	17	-	3	4	6	6	3	24		AT1G65290	0.00129858	45.3831	0.00129858	24248801	24249026	226	+	18	198	64
AT5G26780	0.00422834	9420000	9420004	5	-	0	0	0	2	18	0		AT1G12580	0.0145322	4285515	4285538	24	-	0	0	1	6	10	6		AT5G02502	0.00369386	558235	558309	75	+	10	2	7	6	5	3		AT1G68220	0.00130481	0.788952	0.00130481	25571612	25571613	2	-	0	0	0
AT1G11240	0.0042406	3767885	3767910	26	+	0	1	0	2	2	3		AT5G47060	0.0145963	19116822	19116826	5	-	0	0	0	2	3	1		AT4G39050	0.00374609	18198833	18198866	34	-	9	6	1	3	7	2		AT4G13010	0.00130564	47.9647	0.00130564	7602603	7602759	157	-	22	162	31
AT5G53350	0.00426551	21647342	21647343	2	-	0	0	0	3	0	3		AT3G48890	0.0146104	18131125	18131171	47	-	0	0	0	1	5	1		AT4G19670	0.00378678	10701134	10701136	3	+	2	0	0	5	0	2		AT2G27050	0.00132025	5.73919	0.00132025	11546515	11546551	37	-	2	0	0
AT5G63840	0.00427876	25549053	25549164	112	-	9	120	26	30	11	8		AT5G58700	0.0147441	23714539	23714562	24	+	0	0	0	0	3	4		AT5G20490	0.00378806	6934263	6934269	7	+	0	1	0	1	1	3		AT1G32130	0.00135647	3.36032	0.00135647	11561076	11561082	7	+	0	1	1
AT1G62422	0.00428577	23100297	23100340	44	+	0	0	0	2	6	1		AT5G67390	0.0147539	26887632	26887669	38	+	1	0	11	0	0	0		AT1G24560	0.00379761	8703793	8703800	8	-	1	0	2	2	3	3		AT3G37820	0.00135752	3.63845	0.00135752	10026446	10026472	27	-	1	2	1
AT5G56660	0.00429906	22934051	22934059	9	-	0	1	0	6	4	3		AT4G34230	0.0148414	16388056	16388057	2	+	0	0	0	3	0	3		AT1G72150	0.00381659	27149140	27149175	36	-	0	0	0	1	0	2		AT5G44020	0.0013659	53.7137	0.0013659	17714231	17714363	133	-	25	82	104
AT3G37820	0.00429983	5721815	5721817	3	-	0	2	0	5	4	3		AT2G36340	0.0148534	15237214	15237251	38	-	0	0	0	1	1	3		AT5G07080	0.00382653	2201646	2201715	70	-	10	4	2	11	4	9		AT1G68220	0.00136675	11.7534	0.00136675	25571664	25571756	93	-	6	81	14
AT2G25650	0.00430994	10915461	10915490	30	-	0	2	0	1	11	4		AT1G53280	0.0148794	19864701	19864853	153	+	18	7	1	14	12	7		AT2G29750	0.00391312	12711146	12711160	15	-	1	1	0	24	0	11		AT1G59640	0.00137309	0.12859	0.00137309	21909175	21909192	18	+	0	3	0
AT5G27450	0.00435956	9693111	9693157	47	-	0	1	0	7	0	6		AT2G13100	0.0149347	5391824	5391871	48	-	0	1	14	1	3	0		AT2G20920	0.00391647	8999820	8999963	144	-	176	64	16	7	8	16		AT1G68490	0.00137483	4.47788	0.00137483	25695121	25695180	60	-	1	3	2
AT4G19200	0.00436743	10500487	10500797	311	-	108	1003	224	234	94	96		AT2G39770	0.0149768	16590139	16590147	9	-	0	0	0	1	6	3		AT5G20300	0.003921	6853703	6853715	13	+	5	0	1	5	4	1		AT3G08850	0.00140049	2.04627	0.00140049	2686930	2686935	6	+	0	0	0
AT5G49945	0.00437225	20319284	20319352	69	-	0	15	0	3	4	1		AT5G48580	0.0150242	19695890	19695891	2	+	0	0	0	0	9	3		AT4G12780	0.00397307	7516925	7517035	111	-	43	31	12	9	1	8		AT5G08080	0.00140713	2.43935	0.00140713	2591088	2591124	37	-	0	2	1
AT2G24500	0.00438517	10402215	10402256	42	+	0	8	0	7	4	3		AT1G79110	0.0150718	29759180	29759193	14	-	1	0	0	0	4	1		AT1G14200	0.00398689	4854762	4854776	15	+	7	1	2	15	3	1		AT3G57520	0.00142581	1.03581	0.00142581	21292161	21292186	26	+	0	1	0
AT3G48350	0.00439598	17907503	17907567	65	-	5	30	27	7	7	5		AT5G27380	0.0151109	9667940	9668109	170	+	12	4	51	15	9	7		AT5G54600	0.00400033	22184484	22184547	64	-	212	24	19	12	5	4		AT1G04410	0.00143889	181.86	0.00143889	1188965	1189305	341	+	69	723	310
AT1G48920	0.00440292	18099661	18099662	2	-	0	0	0	6	0	2		AT2G34300	0.0151911	14476264	14476480	217	+	0	4	1	7	15	5		AT5G48240	0.00401998	19561223	19561326	104	-	48	14	2	2	5	0		AT1G48920	0.00144111	75.2231	0.00144111	18101503	18101717	215	-	35	463	88
AT2G07770	0.00442974	3335684	3335697	14	-	0	0	0	0	25	1		AT2G18193	0.015264	7918530	7918551	22	+	0	1	10	5	17	3		AT1G77500	0.00405647	29122631	29122661	31	-	0	0	0	1	0	2		AT3G54080	0.00144846	10.396	0.00144846	20026563	20026691	129	-	2	46	12
AT5G07220	0.0044343	2266247	2266289	43	+	0	14	0	14	42	3		AT3G49760	0.0153334	18455823	18455832	10	+	0	0	0	4	4	0		AT4G24130	0.0041024	12528127	12528157	31	-	1	1	0	4	0	2		AT5G58620	0.00145367	0.440882	0.00145367	23693499	23693541	43	-	0	7	1
AT1G75130	0.00444049	28199929	28199990	62	+	1	35	7	8	1	3		AT1G20693	0.0155629	7178551	7178869	319	-	97	28	241	107	118	30		AT3G13870	0.00415161	4567302	4567308	7	+	0	1	1	1	6	1		AT5G58620	0.00145755	2.56877	0.00145755	23694422	23694458	37	-	0	0	0
AT3G05840	0.00444621	1743095	1743210	116	-	52	194	67	37	14	22		AT5G58130	0.0156468	23521718	23521771	54	+	0	0	0	5	0	3		AT1G03290	0.00417032	809438	809465	28	-	0	1	0	2	0	6		AT1G29340	0.00146959	20.9638	0.00146959	10266676	10266933	258	-	9	119	14
AT4G19200	0.00445838	10500281	10500398	118	-	0	11	6	42	6	17		AT2G38040	0.0158663	15920238	15920260	23	-	0	0	0	3	6	0		AT1G12110	0.00420829	4105294	4105300	7	-	54	1	7	0	0	0		AT1G03365	0.00147004	0.945073	0.00147004	829963	830006	44	-	0	0	0
AT1G70410	0.0044723	26534465	26534478	14	+	0	0	0	7	0	3		AT2G20280	0.0159856	8740366	8740412	47	+	0	0	0	2	8	2		AT4G26600	0.00427239	13423657	13423721	65	-	17	11	1	0	0	0		AT5G58350	0.00147212	28.3556	0.00147212	23587700	23587912	213	-	9	119	23
AT3G57530	0.00450979	21299063	21299081	19	+	0	0	0	2	3	0		AT3G61860	0.01613	22900067	22900181	115	+	19	2	37	4	2	2		AT2G22080	0.0042898	9387655	9387737	83	-	12	0	3	2	12	3		AT1G13245	0.0014783	11.9981	0.0014783	4525352	4525588	237	+	1	63	16
AT1G36160	0.00462457	13543009	13543038	30	-	0	0	0	4	1	3		AT2G35920	0.0162069	15080628	15080651	24	-	6	6	14	4	0	0		AT1G22300	0.00430835	7880382	7880401	20	+	6	7	3	9	2	13		AT5G10860	0.00149753	12.6984	0.00149753	3429158	3429168	11	+	0	6	1
AT3G48350	0.00464358	17907163	17907167	5	-	0	0	0	6	0	7		AT5G56210	0.0162463	22751636	22751659	24	+	0	5	10	1	1	3		AT5G40450	0.0043092	16191439	16191492	54	+	14	24	5	14	4	8		AT5G63840	0.00151439	1.51128	0.00151439	25545611	25545623	13	-	0	0	0
AT1G70810	0.00465593	26704849	26704851	3	-	0	0	0	2	5	0		AT1G69220	0.0162549	26020080	26020221	142	+	0	0	2	2	4	2		AT2G27980	0.00433209	11919188	11919194	7	+	0	0	0	1	1	1		AT1G28050	0.00151647	2.13993	0.00151647	9776957	9777000	44	+	0	0	0
AT2G33770	0.00465827	14277435	14277651	217	+	110	154	316	13	24	12		AT5G48000	0.0163268	19447080	19447095	16	+	0	5	6	0	0	0		AT1G15020	0.00437089	5173610	5173616	7	+	0	0	0	2	0	1		ATCG00010	0.00153412	0.653639	0.00153412	21320	21324	5	+	0	0	0
AT1G22440	0.0046718	7923711	7923728	18	-	0	0	0	4	1	4		AT5G56190	0.0163391	22744995	22745031	37	-	16	4	34	0	9	1		AT5G58020	0.00443295	23486462	23486512	51	-	0	0	2	4	1	4		AT5G56710	0.00154142	1.7344	0.00154142	22944105	22944122	18	+	0	2	0
AT2G21250	0.00467394	9103122	9103280	159	+	23	198	35	25	13	7		AT5G22890	0.0163746	7653227	7653411	185	+	5	10	2	12	23	2		AT4G10080	0.00444169	6301949	6301952	4	+	0	2	0	5	1	5		AT1G20920	0.00154236	1.12682	0.00154236	7289718	7289817	100	-	1	9	3
AT4G18700	0.00475951	10289271	10289293	23	+	0	1	0	3	14	0		AT5G60890	0.0164066	24495150	24495153	4	-	0	0	0	7	4	2		AT1G12520	0.00447966	4267351	4267362	12	+	0	2	0	4	0	4		AT2G29550	0.00154918	2.84324	0.00154918	12644274	12644319	46	+	1	2	1
AT5G51070	0.00486161	20768548	20768795	248	-	43	118	55	23	48	16		AT1G56660	0.0165019	21238853	21238894	42	-	0	0	0	2	13	1		AT2G32240	0.00448255	13687439	13687460	22	+	2	3	0	8	1	3		AT1G67970	0.00155646	1.80062	0.00155646	25485350	25485358	9	+	0	0	0
AT5G35980	0.00486669	14132288	14132305	18	-	0	0	0	2	4	0		AT5G48230	0.0165429	19554460	19554492	33	+	0	0	0	4	2	2		AT4G16830	0.00451555	9471902	9471903	2	-	1	0	0	4	0	2		AT5G49720	0.00155836	14.8796	0.00155836	20197735	20197742	8	+	2	9	7
AT5G27470	0.00487625	9697209	9697399	191	-	1	136	39	15	5	12		AT1G48540	0.0166089	17947044	17947079	36	-	3	1	13	1	1	1		AT3G62120	0.00452378	23001610	23001615	6	+	3	1	4	4	1	4		AT2G37040	0.00156089	5.19023	0.00156089	15557856	15557871	16	+	0	0	2
AT5G23590	0.00492603	7953721	7953724	4	+	4	42	10	0	0	0		AT1G21630	0.0166986	7584277	7584278	2	-	0	0	0	1	9	2		AT1G55860	0.00461095	20885702	20885824	123	+	5	3	1	7	3	8		AT2G32950	0.00156488	5.89289	0.00156488	13983410	13983544	135	-	2	32	9
AT4G23800	0.00492807	12392152	12392153	2	-	0	0	0	4	0	5		AT1G66270	0.0167159	24699855	24700022	168	+	93	34	133	146	105	23		AT3G11200	0.00461344	3508394	3508409	16	+	7	2	7	9	3	9		AT3G02260	0.00156589	1.13035	0.00156589	432765	432792	28	+	0	0	0
AT1G24300	0.00493077	8619361	8619364	4	+	0	0	0	2	13	0		AT3G52920	0.0173994	19625411	19625431	21	-	3	3	3	13	5	9		AT1G49710	0.00461405	18391312	18391422	111	+	43	22	10	5	1	7		AT1G67590	0.00158739	2.93342	0.00158739	25333084	25333116	33	+	3	16	1
AT5G22650	0.00495074	7535602	7535614	13	-	0	0	0	6	0	2		AT5G43580	0.0174083	17508568	17508624	57	+	0	0	0	2	4	3		AT4G34110	0.00464152	16337982	16338070	89	-	1	4	7	7	4	19		AT5G43900	0.00159017	2.19249	0.00159017	17657128	17657151	24	+	0	1	1
AT2G39300	0.00502418	16412015	16412021	7	+	0	0	0	2	3	0		AT1G66280	0.017422	24706499	24706726	228	+	39	29	63	89	129	14		AT4G30960	0.00467683	15067519	15067602	84	-	25	3	1	7	6	5		AT1G01160	0.00160483	2.18697	0.00160483	73854	73878	25	-	0	1	0
AT5G34850	0.00509791	13108657	13108682	26	+	0	0	0	15	0	6		AT2G26770	0.0174517	11404694	11404708	15	+	0	0	0	5	1	3		AT2G28290	0.00468173	12070100	12070102	3	-	0	0	0	0	2	2		AT3G48140	0.00161927	219.923	0.00161927	17779337	17779611	275	-	86	799	303
AT3G05840	0.00519608	1740874	1740902	29	-	0	0	0	3	5	0		AT4G25500	0.0174793	13026699	13026707	9	-	0	3	0	2	1	6		AT5G24930	0.00479246	8589412	8589434	23	-	25	3	1	0	0	0		AT5G13420	0.00161944	133.611	0.00161944	4301756	4302050	295	+	38	827	121
AT2G21250	0.00520367	9103549	9103586	38	+	0	3	0	10	6	0		AT5G40700	0.0174927	16292632	16292657	26	+	5	1	16	1	1	1		AT1G34190	0.00482059	12452148	12452163	16	-	1	0	0	1	0	3		ATCG00010	0.00162658	1.0816	0.00162658	67518	67527	10	+	0	1	0
AT3G37820	0.00522125	6689300	6689335	36	-	0	0	0	2	1	4		AT5G06110	0.017626	1841065	1841088	24	+	0	0	0	5	0	5		AT5G57580	0.00483636	23314684	23314857	174	+	44	66	19	8	11	15		AT2G02820	0.0016278	3.62364	0.0016278	804081	804097	17	+	2	39	1
AT3G18035	0.00527324	6169228	6169266	39	+	11	105	21	1	2	0		AT2G22920	0.0176716	9757468	9757625	158	-	14	1	0	3	2	0		AT1G54575	0.00484391	20387398	20387401	4	-	2	1	0	4	0	4		AT3G37820	0.00165008	5.93894	0.00165008	6735343	6735390	48	-	1	9	1
AT1G79990	0.00529348	30085438	30085487	50	-	0	23	21	0	1	0		AT1G64110	0.0177293	23796696	23796807	112	+	5	2	0	2	0	2		AT5G22440	0.00485505	7435472	7435482	11	+	0	0	0	5	0	0		AT1G63980	0.00165118	1.2594	0.00165118	23742393	23742413	21	-	0	0	0
AT5G27470	0.00535274	9695356	9695369	14	-	0	3	0	5	2	3		AT1G04960	0.0178314	1408108	1408125	18	+	1	0	0	5	4	5		AT5G52552	0.00487189	21328582	21328590	9	+	2	2	0	4	3	1		AT1G36370	0.00165781	1.30519	0.00165781	13698361	13698362	2	+	0	0	0
AT3G37820	0.00535651	5082829	5082845	17	-	4	15	5	0	0	0		AT5G58720	0.0178457	23722431	23722440	10	+	0	0	0	1	4	2		AT2G03690	0.00489317	1121947	1122036	90	+	83	46	7	7	1	1		AT5G42890	0.00167001	33.0319	0.00167001	17194087	17194323	237	+	16	152	41
AT3G48860	0.00536828	18120179	18120210	32	-	0	0	0	3	0	3		AT5G42620	0.0181161	17071062	17071068	7	-	0	0	0	1	6	2		AT4G11300	0.00494247	6872562	6872595	34	+	9	0	1	8	3	5		AT1G33490	0.00168137	6.03595	0.00168137	12150664	12150791	128	+	2	27	7
AT5G12240	0.00538556	3958839	3959061	223	+	10	150	19	11	9	10		AT2G27100	0.0181323	11576522	11576695	174	-	15	2	37	10	3	2		AT3G13790	0.00494578	4534363	4534365	3	+	6	0	5	20	11	3		AT5G26910	0.00170556	1.3094	0.00170556	9466411	9466416	6	+	1	0	0
AT4G16830	0.00551488	9471610	9471646	37	-	0	0	0	4	0	6		AT5G06910	0.0181766	2142590	2142693	104	-	12	9	14	5	3	1		AT2G20670	0.00505742	8912502	8912518	17	+	3	0	2	1	4	0		AT2G31390	0.00171761	57.4975	0.00171761	13383409	13383493	85	+	17	317	101
AT4G20820	0.00552079	11151751	11151807	57	-	7	68	0	6	17	4		AT3G18035	0.01828	6169771	6169793	23	+	0	0	0	4	0	6		AT2G39360	0.00508186	16437742	16437747	6	+	1	2	2	0	6	7		AT1G22530	0.00173739	3.71347	0.00173739	7955725	7955760	36	+	0	1	2
AT1G51890	0.00557375	19274893	19274901	9	+	0	0	0	3	2	0		AT1G13510	0.0182881	4629667	4629679	13	+	0	0	0	5	0	8		AT5G45070	0.00522751	18188047	18188092	46	+	0	1	3	3	3	12		AT1G36370	0.00175298	1.63734	0.00175298	13696030	13696057	28	+	3	2	2
AT3G47620	0.00559537	17560267	17560287	21	-	0	1	0	0	10	0		AT1G19870	0.0184828	6895506	6895547	42	+	0	0	0	3	1	3		AT3G51640	0.00527818	19157252	19157331	80	-	21	9	4	1	0	1		AT1G29965	0.00175842	3.0939	0.00175842	10499125	10499128	4	+	1	1	1
AT1G21630	0.00559704	7584277	7584278	2	-	0	0	0	0	9	2		AT2G26190	0.0185113	11149382	11149386	5	+	0	0	0	2	0	4		AT3G50640	0.00529863	18803687	18803851	165	+	32	20	12	11	8	8		AT5G41670	0.00176887	74.6858	0.00176887	16665271	16665560	290	+	21	533	77
AT5G27150	0.00565318	9557421	9557598	178	-	17	231	37	43	36	21		AT1G65010	0.0185161	24152090	24152129	40	-	0	0	0	2	6	3		AT3G51160	0.00530417	19006964	19007111	148	+	37	114	69	11	53	50		AT3G48990	0.00177815	2.80539	0.00177815	18159905	18159946	42	+	1	0	1
AT5G56340	0.00566634	22818495	22818505	11	-	0	2	0	9	1	6		AT2G34490	0.0186483	14535566	14535743	178	+	12	25	18	43	33	3		AT1G16800	0.00533331	5746018	5746035	18	+	26	18	5	3	1	0		AT1G60420	0.0017864	34.1192	0.0017864	22264332	22264484	153	-	10	196	28
ATCG00010	0.0056677	31810	31823	14	+	0	2	0	3	4	0		AT2G28910	0.0186917	12416669	12416700	32	+	1	0	7	8	33	9		AT4G19600	0.0053755	10676658	10676703	46	-	24	9	0	0	0	1		AT4G16260	0.0018054	24.437	0.0018054	9199982	9200139	158	+	20	37	76
AT1G48920	0.00567512	18101503	18101717	215	-	55	421	208	57	27	54		AT4G00360	0.0188287	162917	163040	124	-	4	3	17	4	1	3		AT3G03120	0.00539469	718928	718931	4	-	2	1	0	2	2	3		AT1G04280	0.00182795	2.86179	0.00182795	1143652	1143657	6	+	0	3	0
AT4G38130	0.00572409	17897170	17897188	19	+	0	0	0	2	1	3		AT3G59490	0.0188469	21984543	21984631	89	+	0	0	21	0	3	0		AT3G54380	0.00539473	20133876	20133953	78	+	15	16	8	1	1	4		AT1G26850	0.00184601	3.19279	0.00184601	9302259	9302276	18	+	0	3	0
AT3G37820	0.00574411	7380021	7380066	46	-	4	31	14	1	0	0		AT5G41790	0.0188693	16729740	16729752	13	-	0	1	0	3	5	4		AT2G44350	0.00540093	18320615	18320802	188	-	559	261	97	40	57	65		AT1G07630	0.00185358	1.30728	0.00185358	2350666	2350682	17	-	0	0	0
AT1G64990	0.00575925	24142735	24142748	14	+	0	1	1	1	1	3		AT5G14440	0.0189068	4656839	4656853	15	+	0	0	0	4	2	1		AT1G61730	0.00547645	22794151	22794165	15	+	1	0	0	1	4	3		AT5G57660	0.00186578	2.4737	0.00186578	23355542	23355556	15	-	7	2	0
AT2G07770	0.00576013	3495438	3495442	5	-	3	31	4	0	0	0		AT1G48310	0.0189654	17848501	17848513	13	+	0	0	10	0	0	0		AT2G46450	0.00551338	19068815	19068859	45	-	15	2	0	0	0	0		AT5G10840	0.00186749	1.627	0.00186749	3424875	3424882	8	+	0	1	0
AT1G67580	0.00576384	25330529	25330531	3	+	0	0	0	2	0	2		AT3G04580	0.0189717	1238232	1238235	4	+	0	0	1	1	17	1		AT1G79930	0.00554553	30065006	30065008	3	+	2	0	0	3	0	2		AT1G67580	0.00187259	2.88903	0.00187259	25327283	25327410	128	+	3	20	3
AT5G41790	0.0058656	16730707	16730710	4	-	0	0	0	2	0	2		AT5G61530	0.0190132	24744669	24744792	124	-	16	5	36	8	16	3		AT5G67250	0.0055891	26831985	26832024	40	+	1	1	2	3	5	2		AT3G37820	0.00187509	4.2299	0.00187509	7118870	7118873	4	-	0	0	0
AT5G14050	0.00588508	4533884	4533939	56	-	0	0	0	3	1	2		AT4G15020	0.019053	8578563	8578703	141	-	7	2	14	5	0	0		AT3G11710	0.00563353	3705487	3705495	9	+	5	8	1	14	1	3		AT5G57660	0.00188056	1.76321	0.00188056	23356954	23356991	38	-	1	0	0
AT5G62710	0.00589519	25188951	25188962	12	-	0	1	0	2	2	1		AT5G03240	0.0190661	772584	772593	10	+	0	0	0	0	18	6		AT2G34730	0.00565574	14655621	14655634	14	-	0	1	0	0	1	3		AT4G37260	0.00188959	4.82491	0.00188959	17541538	17541553	16	-	1	2	4
ATCG00500	0.00589758	58380	58395	16	-	0	1	0	2	15	1		AT2G18440	0.0191423	7995729	7995754	26	+	1	2	55	4	0	1		AT4G19660	0.00572443	10697461	10697462	2	+	1	6	0	0	0	0		AT1G21110	0.0019244	1.90055	0.0019244	7390218	7390235	18	+	0	0	0
AT1G68790	0.00590565	25837155	25837174	20	+	6	9	29	0	0	0		AT1G07520	0.0193135	2309504	2309598	95	+	6	6	9	2	3	3		AT1G64060	0.00572551	23771174	23771177	4	-	1	2	0	2	4	1		AT1G30810	0.0019412	1.91342	0.0019412	10939485	10939496	12	+	0	2	0
AT5G42020	0.00591373	16808455	16808470	16	+	0	0	0	1	2	1		AT2G44790	0.0193281	18462491	18462516	26	+	0	0	0	1	1	5		AT5G08530	0.00576319	2760028	2760058	31	+	0	1	1	12	0	6		AT3G48990	0.00195533	1.71527	0.00195533	18159003	18159022	20	+	0	0	0
AT3G37820	0.00591674	3272031	3272059	29	-	0	0	0	1	2	3		AT3G59680	0.0195762	22044673	22044674	2	-	0	1	5	0	2	0		AT4G37330	0.00588764	17562788	17562803	16	+	3	0	0	1	1	4		AT3G37820	0.0019567	1.55831	0.0019567	8911683	8911727	45	-	0	1	0
AT4G31180	0.00594545	15159440	15159590	151	-	16	81	56	24	9	4		AT3G44550	0.0195794	16138864	16138867	4	-	0	2	0	8	10	2		AT1G62980	0.00592603	23333034	23333264	231	-	418	15	47	8	32	13		ATCG01020	0.00196046	11.3318	0.00196046	113481	113513	33	-	8	6	3
AT2G03240	0.00598552	977133	977135	3	+	0	0	0	5	5	0		AT5G35980	0.0196478	14132288	14132305	18	-	0	1	0	7	4	7		AT2G30470	0.00593377	12980826	12980841	16	+	18	24	4	5	5	3		AT3G56240	0.00197037	9.32158	0.00197037	20863445	20863449	5	+	0	0	0
AT2G04410	0.00602438	1533651	1533859	209	+	117	816	94	166	137	78		AT2G28960	0.0196971	12437709	12437914	206	+	10	2	30	2	22	4		AT3G51250	0.00596147	19028848	19028895	48	-	1	1	0	0	4	5		AT3G37820	0.00197155	1.58413	0.00197155	5331997	5332011	15	-	0	0	0
AT3G61140	0.00603159	22626563	22626567	5	-	0	0	0	4	1	0		AT3G14067	0.0197617	4660155	4660170	16	+	0	1	0	3	4	7		AT5G64160	0.00597514	25671536	25671539	4	-	1	2	1	1	1	4		AT3G37820	0.00198344	8.46161	0.00198344	3020634	3020677	44	-	0	15	3
AT1G09590	0.0060326	3107651	3107815	165	-	51	781	259	118	34	37		AT1G10450	0.0197801	3436651	3436652	2	-	0	0	0	0	10	0		AT2G32950	0.0060434	13979490	13979505	16	-	0	0	1	2	0	3		AT3G37820	0.00200514	7.37358	0.00200514	5722784	5722821	38	-	0	15	2
AT2G45980	0.00607652	18918101	18918121	21	+	0	2	0	14	6	0		AT4G20260	0.01982	10942285	10942298	14	-	0	0	0	2	0	10		AT1G53210	0.00605395	19846778	19846784	7	-	1	0	1	6	1	1		AT5G14050	0.00200533	3.44938	0.00200533	4535254	4535396	143	-	0	21	4
AT3G37820	0.00612749	5566479	5566536	58	-	0	30	0	19	174	12		AT5G09830	0.0198956	3057609	3057751	143	+	60	7	37	32	72	5		AT2G18890	0.00611172	8186526	8186555	30	-	19	8	0	0	0	0		AT2G39420	0.00202632	21.3803	0.00202632	16462944	16463065	122	-	14	100	25
AT3G55980	0.00620302	20778362	20778382	21	-	0	0	0	2	9	0		AT4G32650	0.0199162	15751924	15751976	53	+	0	0	0	8	5	0		AT1G70320	0.00613993	26494227	26494345	119	+	5	3	4	3	7	14		AT1G26830	0.00203361	11.2567	0.00203361	9298488	9298584	97	-	4	71	16
AT1G79040	0.00620488	29736531	29736537	7	-	0	0	0	1	0	7		AT1G13190	0.0199473	4501085	4501101	17	-	0	0	0	3	1	1		AT3G46290	0.00616387	17015746	17015914	169	-	33	22	14	2	4	9		AT1G17340	0.00204708	3.13694	0.00204708	5938662	5938785	124	-	1	9	7
AT5G12240	0.00621279	3960210	3960214	5	+	0	0	0	2	6	0		AT1G23390	0.0200182	8309059	8309220	162	+	0	0	0	4	3	1		AT5G45470	0.00616959	18424065	18424128	64	+	59	18	8	1	1	1		AT4G30190	0.0020547	7.85195	0.0020547	14771328	14771336	9	+	0	0	0
AT3G37820	0.00622849	5236051	5236170	120	-	10	63	14	3	0	0		AT3G50620	0.0204325	18784728	18784785	58	+	2	0	24	2	1	2		AT1G76850	0.00618673	28854383	28854500	118	-	24	15	3	1	3	3		AT4G01000	0.00206338	5.72069	0.00206338	433148	433176	29	+	0	2	3
AT3G53230	0.00624136	19726544	19726710	167	-	25	237	105	28	10	30		AT5G40450	0.0204634	16185779	16185823	45	+	0	0	1	2	3	6		AT3G52710	0.0062371	19534842	19534855	14	-	0	0	0	0	0	2		AT3G52190	0.00207489	1.89227	0.00207489	19354199	19354214	16	+	1	0	0
AT2G41220	0.00624787	17187957	17187963	7	-	0	0	0	3	0	8		AT4G38620	0.0204864	18054542	18054582	41	-	0	0	0	7	7	6		AT2G35190	0.0062712	14833280	14833377	98	-	63	8	13	4	5	6		AT1G33680	0.00213756	5.05738	0.00213756	12208563	12208608	46	-	1	32	10
AT2G36120	0.00632083	15165620	15165665	46	-	0	7	0	75	8	11		AT5G19480	0.0205402	6571697	6571702	6	-	0	0	0	2	8	0		AT1G07670	0.00628248	2371586	2371622	37	+	0	0	1	3	1	2		AT5G65040	0.00214045	6.07083	0.00214045	25977899	25977932	34	+	0	4	0
AT1G50170	0.00638117	18582624	18582626	3	-	0	0	0	0	10	0		AT5G50430	0.0205704	20534091	20534133	43	+	0	0	0	4	2	0		AT1G26270	0.00628745	9091247	9091268	22	+	1	0	1	2	2	1		AT3G37820	0.00214356	0.970054	0.00214356	7492439	7492459	21	-	0	0	0
AT2G28310	0.00640965	12088007	12088098	92	-	0	31	4	2	1	1		AT3G53260	0.0206082	19746508	19746519	12	+	0	0	0	9	1	6		AT4G26080	0.0063605	13220375	13220483	109	+	4	3	3	5	4	6		AT3G37820	0.00214482	17.5031	0.00214482	8704023	8704047	25	-	0	7	17
AT5G27150	0.00643975	9557024	9557026	3	-	0	0	0	3	1	2		AT1G12120	0.0206519	4114752	4114857	106	+	24	5	17	9	8	5		AT1G16210	0.00636304	5547072	5547084	13	+	3	4	0	2	4	4		AT1G08190	0.00214867	1.76318	0.00214867	2572811	2572818	8	-	0	0	0
AT1G14650	0.00648014	5029132	5029149	18	-	0	6	0	4	10	3		AT4G40060	0.0207522	18572481	18572491	11	+	0	0	0	2	3	2		AT3G62260	0.00636461	23040501	23040503	3	+	18	6	4	1	0	0		AT1G13245	0.00214887	4.32755	0.00214887	4525614	4525639	26	+	0	1	2
AT1G66200	0.00652243	24655992	24656018	27	+	5	11	2	61	10	26		AT5G41410	0.0207635	16583853	16584026	174	-	8	1	51	12	3	5		AT2G42030	0.00636821	17539974	17539997	24	+	13	0	5	7	4	5		AT1G10522	0.00215552	1.43936	0.00215552	3471397	3471489	93	-	3	8	1
AT1G70850	0.00652531	26715651	26715689	39	+	1	89	0	60	55	57		AT1G75800	0.0207943	28460794	28460871	78	-	23	7	47	20	10	11		AT2G16485	0.00638773	7144771	7144784	14	+	1	0	0	5	0	2		AT3G59660	0.0021655	4.68579	0.0021655	22034172	22034288	117	+	0	16	13
AT4G21990	0.00653184	11656967	11657114	148	+	27	143	31	21	22	14		AT3G50640	0.0208632	18803687	18803851	165	+	13	7	12	8	27	2		AT5G65260	0.00643668	26082860	26082861	2	+	10	9	4	7	2	8		AT5G57580	0.0021751	16.6596	0.0021751	23314684	23314857	174	+	9	66	15
AT3G24420	0.00655301	8862951	8863029	79	+	1	34	20	7	1	0		AT1G13520	0.0211258	4632334	4632354	21	+	0	0	0	0	9	2		AT3G47610	0.0064457	17550403	17550407	5	-	0	1	0	1	1	5		AT3G28345	0.00217724	1.6008	0.00217724	10594680	10594696	17	+	0	0	0
AT3G37820	0.00655951	7907276	7907277	2	-	0	0	0	3	7	0		AT1G78900	0.0212053	29664592	29664593	2	-	0	0	0	1	4	4		AT5G51840	0.00645454	21074318	21074331	14	-	18	11	6	0	0	0		AT1G78340	0.00220156	20.453	0.00220156	29473028	29473036	9	+	2	34	11
AT2G41130	0.00657802	17143572	17143576	5	-	0	1	0	1	8	0		AT4G23420	0.0212743	12228630	12228730	101	-	7	10	0	30	15	1		AT1G03280	0.00647262	806880	807107	228	-	34	42	19	8	4	8		AT5G60670	0.00220823	17.6276	0.00220823	24380819	24380993	175	+	9	54	38
AT1G74270	0.00657976	27928662	27928676	15	+	0	6	0	21	6	1		AT1G75130	0.0212792	28199929	28199990	62	+	1	10	7	3	1	3		AT3G17170	0.0064913	5853040	5853078	39	+	18	4	1	0	0	0		AT1G31460	0.00222829	1.16904	0.00222829	11261494	11261572	79	+	0	1	0
AT4G11260	0.00662469	6851207	6851426	220	+	18	116	37	19	16	11		AT1G06680	0.0213382	2049232	2049407	176	-	4	65	2	3	18	5		AT4G22580	0.00650164	11889096	11889156	61	+	19	5	1	5	0	0		AT3G37820	0.00223819	7.67065	0.00223819	6747029	6747035	7	-	0	1	2
AT4G31180	0.00666455	15156936	15156939	4	-	0	0	0	3	0	4		AT5G60030	0.0214581	24172086	24172124	39	+	0	3	4	0	0	0		AT1G17745	0.00651569	6104871	6104917	47	-	0	1	5	9	19	7		AT5G04340	0.00225934	9.06391	0.00225934	1216127	1216244	118	+	3	36	15
AT3G37820	0.00666472	9532521	9532631	111	-	3	41	19	0	0	1		AT1G54060	0.0215757	20182245	20182368	124	-	15	5	78	15	24	12		AT3G62600	0.00655539	23152869	23152879	11	+	0	4	1	7	1	4		AT4G34100	0.00228228	1.40303	0.00228228	16334850	16334854	5	-	0	0	0
AT3G09260	0.00669206	2841966	2842046	81	+	14	362	151	351	1020	134		AT1G23410	0.0215802	8315500	8315546	47	-	2	3	1	2	3	0		AT1G18690	0.00657083	6436919	6436939	21	-	16	0	1	0	0	1		AT1G09590	0.00230016	2.38387	0.00230016	3106771	3106780	10	-	0	2	0
AT2G02870	0.00671556	839518	839542	25	-	0	0	0	4	0	3		AT3G11410	0.0215946	3585019	3585022	4	+	0	0	0	3	0	1		AT5G58320	0.0065998	23578903	23578944	42	-	3	2	1	2	2	6		AT2G35940	0.00230844	2.52641	0.00230844	15089757	15089792	36	+	0	0	1
AT1G17745	0.00672729	6104871	6104917	47	-	0	0	0	5	0	19		AT4G15393	0.021607	8805750	8805772	23	-	0	0	0	0	3	4		AT3G17420	0.00662937	5961105	5961142	38	+	35	4	1	0	0	0		AT5G53160	0.00231315	8.88863	0.00231315	21562090	21562348	259	-	7	27	12
AT4G04770	0.00677689	2428495	2428513	19	+	0	0	0	2	6	0		AT2G38550	0.0217149	16132856	16132907	52	-	0	0	0	7	0	2		AT5G22320	0.00669387	7388339	7388365	27	+	22	11	1	0	0	0		AT2G25450	0.00233291	2.93658	0.00233291	10831185	10831216	32	+	1	4	2
AT1G55460	0.00680984	20708155	20708188	34	-	0	0	0	2	6	1		AT3G53780	0.0218674	19924547	19924661	115	+	21	2	31	5	6	4		AT5G22780	0.00669434	7589744	7589873	130	+	13	17	2	6	3	6		AT1G31460	0.00234207	1.36304	0.00234207	11262831	11262886	56	+	1	7	4
AT2G29960	0.00682786	12769478	12769479	2	+	0	0	0	0	8	6		AT1G30400	0.0218687	10736344	10736348	5	-	0	0	0	0	3	4		AT4G13010	0.00673137	7602412	7602414	3	-	9	4	1	3	3	12		AT2G37040	0.00234881	2.39319	0.00234881	15560107	15560108	2	+	0	0	1
AT1G58590	0.00683693	21743375	21743437	63	+	4	1	0	3	4	3		AT5G54840	0.021917	22278380	22278415	36	+	1	0	0	1	9	1		AT3G56360	0.00677589	20896991	20897119	129	-	83	41	25	72	34	37		AT3G01970	0.00235476	2.34016	0.00235476	326893	326940	48	+	0	2	0
AT2G20330	0.00686059	8772682	8772805	124	+	5	13	23	1	2	1		AT1G01140	0.0219932	64289	64326	38	+	0	0	0	1	4	1		AT1G51680	0.00682172	19159650	19159652	3	+	0	0	1	0	7	10		AT5G39850	0.00237683	2.56459	0.00237683	15951149	15951180	32	-	0	0	0
AT2G28310	0.00689081	12087809	12087811	3	-	0	0	0	5	0	2		AT3G16860	0.0221095	5759886	5759901	16	+	0	11	0	0	0	0		AT3G46640	0.00682622	17184203	17184214	12	-	8	4	0	0	1	5		AT1G47600	0.0023933	1.17405	0.0023933	17494540	17494583	44	-	0	0	0
AT1G08470	0.00699524	2682203	2682209	7	+	0	52	6	0	0	0		AT2G22300	0.0222402	9472455	9472470	16	-	0	0	0	1	2	1		AT3G48190	0.00688285	17828544	17828553	10	-	1	4	0	2	0	2		AT1G33490	0.0023975	1.42592	0.0023975	12150821	12150822	2	+	0	0	0
AT4G37010	0.00701672	17445452	17445655	204	-	66	424	152	76	77	46		AT5G47880	0.0222587	19386091	19386219	129	+	12	2	10	6	1	4		AT3G26450	0.00693673	9681907	9681910	4	+	6	6	2	0	0	0		AT1G78340	0.00242129	76.2794	0.00242129	29472838	29472969	132	+	12	401	66
AT4G15765	0.00706881	8975333	8975422	90	+	1	68	13	20	22	2		AT3G26290	0.0223228	9633593	9633621	29	+	0	0	0	4	5	0		AT1G02520	0.00696552	524190	524244	55	-	17	23	3	4	1	6		AT3G59660	0.00242241	1.33017	0.00242241	22034412	22034413	2	+	0	0	0
AT4G09460	0.00707126	5994135	5994183	49	-	1	1	0	2	1	4		AT1G78815	0.022351	29632042	29632047	6	+	0	0	0	3	1	1		AT5G18270	0.0069919	6040871	6041202	332	+	270	174	63	50	33	63		AT5G08040	0.00245257	8.05386	0.00245257	2577356	2577371	16	+	0	0	0
AT5G65670	0.00709625	26256213	26256561	349	-	25	754	116	133	45	62		AT4G00630	0.0224239	261331	261473	143	+	7	3	11	3	4	3		AT4G30790	0.00699441	14995738	14995745	8	+	0	0	0	0	0	4		AT1G60420	0.0024583	1.94563	0.0024583	22262739	22262762	24	-	0	0	1
AT2G25320	0.00709739	10783206	10783229	24	+	0	2	0	4	10	0		AT5G45470	0.0224274	18421966	18422090	125	+	0	1	10	0	0	0		AT3G57990	0.00718924	21469989	21470143	155	+	94	34	10	10	7	9		AT3G37820	0.00249156	8.38194	0.00249156	4050892	4050931	40	-	4	2	2
AT1G03280	0.00716717	805967	805975	9	-	0	0	0	7	0	1		AT1G72050	0.0226361	27117365	27117392	28	-	0	0	0	2	2	1		AT3G56210	0.00719958	20852404	20852590	187	+	445	43	41	35	12	23		AT5G09978	0.00249494	18.9961	0.00249494	3121709	3121869	161	-	2	32	13
AT5G07350	0.00717984	2320607	2320608	2	+	0	0	0	5	3	0		AT1G02000	0.0226527	345808	345824	17	-	1	0	0	2	4	1		AT5G10200	0.00721209	3204665	3204718	54	-	4	3	2	2	0	0		AT4G15140	0.00251413	6.15584	0.00251413	8639520	8639610	91	+	4	10	14
AT4G34370	0.0072165	16436143	16436159	17	-	0	2	1	4	5	4		AT3G28345	0.0228112	10594349	10594382	34	+	0	0	0	2	1	3		AT1G21920	0.00722918	7705314	7705329	16	+	4	0	3	4	7	3		AT2G28890	0.00252681	2.68118	0.00252681	12406706	12406763	58	+	0	0	0
AT5G60890	0.00724886	24496298	24496416	119	-	9	125	31	4	10	3		AT3G63160	0.0229248	23333989	23334025	37	+	3	24	0	0	0	0		AT4G02510	0.00736546	1106481	1106521	41	-	1	0	1	4	0	4		ATCG00010	0.00253793	3.58818	0.00253793	43461	43534	74	+	1	8	3
AT5G04960	0.00734308	1463822	1463854	33	-	4	148	34	3	9	0		AT2G01070	0.0230373	77592	77606	15	-	0	1	0	3	1	2		AT4G32180	0.00738582	15537509	15537658	150	+	97	26	12	5	4	10		AT1G17880	0.00256394	26.0444	0.00256394	6152372	6152472	101	+	14	150	57
AT2G01570	0.007345	255287	255434	148	+	8	284	30	12	15	10		AT5G27860	0.0230387	9875258	9875276	19	+	0	0	0	3	0	3		AT2G41130	0.00744991	17144941	17144991	51	-	0	2	0	1	1	2		AT2G38640	0.00258741	8.4394	0.00258741	16157620	16157664	45	+	7	34	6
AT1G09590	0.00736083	3107407	3107442	36	-	0	18	0	25	2	7		AT3G05050	0.0231497	1410984	1411025	42	+	1	1	0	8	2	6		AT5G07120	0.0074959	2206889	2206977	89	+	76	26	8	0	13	1		AT4G00800	0.00258746	6.05025	0.00258746	336929	336996	68	+	4	34	5
AT2G20330	0.00739915	8773268	8773287	20	+	0	2	0	1	6	1		AT1G72930	0.0231801	27440390	27440435	46	-	1	11	9	0	0	0		AT2G37410	0.00752025	15697788	15697973	186	+	216	229	49	22	24	47		AT3G02880	0.00258995	0.526608	0.00258995	634802	634815	14	-	0	9	1
AT1G58590	0.00741179	21743670	21743747	78	+	5	5	0	0	0	0		AT3G61050	0.0232092	22600439	22600489	51	-	0	0	0	3	3	1		AT1G60890	0.00752058	22412225	22412281	57	+	2	12	2	2	1	1		AT3G13080	0.00259131	7.91733	0.00259131	4195731	4195896	166	+	2	92	3
AT3G18035	0.00745211	6169771	6169793	23	+	0	0	0	2	0	6		AT5G49540	0.0232141	20104555	20104666	112	+	12	2	23	31	13	6		AT2G43160	0.00752815	17950316	17950410	95	-	22	13	11	11	12	26		AT4G15140	0.00260704	0.992949	0.00260704	8639422	8639476	55	+	0	0	0
AT5G11500	0.0074557	3678412	3678460	49	-	1	2	0	8	5	5		AT5G16720	0.0234808	5496764	5496845	82	-	0	1	0	4	16	2		AT1G68580	0.0075688	25756012	25756084	73	-	30	21	9	4	1	5		AT4G37120	0.00261564	1.48629	0.00261564	17487108	17487109	2	-	0	0	0
AT2G02230	0.00751443	591265	591274	10	+	0	0	0	0	14	0		AT1G21750	0.0235624	7647911	7647953	43	-	0	0	0	4	1	1		AT4G27840	0.0075809	13865510	13865536	27	+	27	1	2	3	5	6		AT1G55240	0.00263826	12.582	0.00263826	20606251	20606428	178	-	7	19	18
AT3G53230	0.0075339	19724438	19724456	19	-	1	0	0	3	6	2		AT4G26970	0.0235659	13545224	13545226	3	-	0	0	0	2	0	12		AT3G06670	0.00763241	2105548	2105610	63	+	23	12	5	0	1	0		AT5G07120	0.00264568	1.28991	0.00264568	2208309	2208359	51	+	0	0	1
AT4G37010	0.00753868	17445170	17445239	70	-	0	3	0	10	3	2		AT4G20820	0.0236105	11151751	11151807	57	-	7	3	0	15	17	3		AT1G13930	0.00763975	4761588	4761915	328	-	5124	1144	683	376	259	190		AT3G11130	0.00266268	2.65964	0.00266268	3485386	3485395	10	+	0	0	1
AT4G02030	0.00754346	897269	897342	74	-	13	7	7	1	2	0		AT1G74250	0.0238428	27921613	27921658	46	-	0	0	0	7	0	5		AT5G53750	0.00764605	21817382	21817383	2	-	4	8	1	0	0	0		AT3G52950	0.00268707	1.75228	0.00268707	19636651	19636653	3	-	0	3	0
AT4G03000	0.00758921	1327101	1327176	76	-	0	1	0	3	11	3		AT1G27320	0.0238843	9492433	9492612	180	-	31	17	147	17	50	17		AT1G76810	0.00765319	28834650	28834676	27	+	4	3	1	4	0	4		AT1G53320	0.00269589	10.0197	0.00269589	19890963	19891151	189	+	6	48	18
AT5G42520	0.00762643	17002523	17002680	158	-	19	135	15	14	5	7		AT1G64105	0.0238898	23795632	23795725	94	-	4	0	0	2	1	3		AT4G05410	0.00768623	2745239	2745264	26	+	5	1	0	3	0	0		AT2G01520	0.00270518	13.5749	0.00270518	236786	236812	27	-	3	1	10
AT4G32410	0.00764423	15642461	15642516	56	+	0	6	0	5	8	2		AT5G51780	0.0240443	21035371	21035396	26	-	0	1	0	3	19	6		AT5G41940	0.00774398	16784599	16784604	6	-	2	0	0	2	1	3		AT5G45380	0.00271256	81.4127	0.00271256	18395789	18396007	219	-	5	319	6
AT4G36180	0.00765614	17120095	17120175	81	+	0	38	18	2	0	0		AT1G72150	0.0240695	27149407	27149419	13	-	0	0	0	1	2	6		AT4G21540	0.00790053	11461441	11461444	4	-	19	24	13	2	1	2		AT1G68810	0.00274067	1.41761	0.00274067	25861900	25861901	2	-	0	0	0
AT3G37820	0.00778315	5566655	5566717	63	-	0	24	0	11	153	13		AT5G15870	0.0241928	5182814	5182869	56	+	0	0	0	6	1	2		AT5G25060	0.00800742	8634669	8634685	17	+	2	1	2	3	0	7		AT5G36880	0.00276857	10.5413	0.00276857	14534694	14534838	145	+	7	45	20
AT4G02030	0.0077903	893032	893033	2	-	0	1	1	0	8	4		AT5G64360	0.0242207	25737336	25737356	21	+	0	0	0	1	4	1		AT1G58080	0.00802608	21504298	21504373	76	+	12	14	36	1	15	8		AT4G24130	0.00277033	2.02667	0.00277033	12528127	12528157	31	-	0	1	0
AT5G42520	0.00779388	17001934	17001998	65	-	0	5	0	6	20	1		AT3G11280	0.0242275	3533310	3533369	60	+	12	2	18	2	10	2		AT1G10900	0.00803555	3632191	3632362	172	+	25	11	9	3	2	6		AT5G57580	0.00281071	4.03726	0.00281071	23316883	23316900	18	+	1	3	1
AT3G14180	0.007801	4707112	4707235	124	+	8	12	0	5	6	3		AT2G39310	0.0242435	16415995	16416034	40	+	0	21	2	3	1	0		AT2G34310	0.00811599	14479130	14479139	10	+	1	0	1	8	0	0		AT4G36540	0.00282776	0.767273	0.00282776	17243969	17243991	23	-	0	1	0
AT5G10750	0.00780641	3400047	3400160	114	-	11	38	0	0	0	2		AT1G01040	0.0242673	24019	24029	11	-	0	1	0	2	8	2		AT1G31230	0.00814595	11158563	11158692	130	+	24	24	7	2	3	3		AT1G51070	0.00283965	1.57912	0.00283965	18929158	18929183	26	-	0	1	0
AT1G72790	0.00782743	27396658	27396680	23	-	0	0	0	1	0	2		AT3G58660	0.0243192	21703037	21703147	111	-	9	4	21	7	3	1		AT2G35940	0.00815867	15089757	15089792	36	+	0	0	1	1	1	4		AT5G52200	0.00284736	3.80781	0.00284736	21203199	21203209	11	+	0	1	4
AT3G37820	0.00785134	7117107	7117125	19	-	0	0	0	3	17	0		AT1G65220	0.0243398	24228870	24229046	177	-	16	6	13	15	4	7		AT1G62975	0.00827127	23330750	23330816	67	-	2	0	0	0	1	1		AT4G26630	0.00284913	15.1876	0.00284913	13434625	13434728	104	+	5	27	15
AT5G54960	0.00786198	22310510	22310759	250	+	33	194	103	27	26	10		AT4G23885	0.0244365	12420350	12420473	124	-	39	8	62	37	53	7		AT1G54030	0.00828067	20169495	20169779	285	-	289	83	53	21	38	37		AT3G37820	0.00285672	9.2087	0.00285672	3419527	3419578	52	-	1	3	3
AT2G17840	0.00791648	7756932	7756952	21	+	0	14	0	10	15	9		AT4G10955	0.0244888	6716308	6716342	35	+	0	0	0	2	1	4		AT3G59990	0.0083833	22158108	22158137	30	+	8	6	0	2	5	7		AT1G21310	0.00291342	1.56124	0.00291342	7453792	7453803	12	+	0	0	0
AT3G51670	0.0079346	19169250	19169266	17	-	0	0	0	2	9	1		AT5G41770	0.0245146	16719181	16719182	2	-	0	0	0	2	18	0		AT2G26300	0.00841584	11200928	11201016	89	-	51	29	12	7	5	7		AT1G13520	0.00292297	1.74234	0.00292297	4632004	4632029	26	+	0	0	0
AT3G58990	0.0080385	21797306	21797367	62	+	0	45	14	0	0	0		AT3G54010	0.0245214	20005129	20005208	80	-	17	2	14	6	6	2		AT2G31180	0.00860677	13286967	13286975	9	+	0	0	0	0	1	0		AT4G35220	0.0029273	1.53626	0.0029273	16754079	16754099	21	-	0	0	0
AT4G15233	0.00806547	8694445	8694495	51	-	6	14	0	0	2	0		AT4G20860	0.0246337	11173355	11173383	29	-	0	0	0	5	0	3		AT3G47910	0.00862071	17680490	17680518	29	+	6	1	2	1	6	2		AT1G04480	0.00293928	1.76315	0.00293928	1216499	1216529	31	-	0	0	0
AT3G37820	0.00809555	5566576	5566613	38	-	0	45	1	19	230	17		AT1G49300	0.0246474	18236333	18236335	3	-	0	0	0	2	4	1		AT2G25720	0.00862744	10955457	10955635	179	+	17	13	3	5	6	6		AT1G80930	0.00294005	6.47081	0.00294005	30405318	30405592	275	+	5	42	10
AT4G11260	0.00812632	6852570	6852572	3	+	0	0	0	4	2	0		AT3G03990	0.024865	1034882	1035024	143	-	1	7	7	4	1	0		AT1G32340	0.00867232	11663047	11663099	53	+	2	5	1	2	2	3		ATCG00010	0.00294091	5.0346	0.00294091	126638	126649	12	+	2	15	1
AT5G03670	0.00814672	950164	950199	36	-	0	7	0	5	4	2		AT2G36230	0.0250081	15194706	15194711	6	+	0	0	14	0	0	0		AT1G56290	0.00869342	21076095	21076141	47	-	0	2	0	1	2	1		AT1G29340	0.00295843	1.62787	0.00295843	10266152	10266160	9	-	0	0	0
AT2G46270	0.00818643	19003141	19003165	25	-	6	11	18	0	0	0		AT3G49960	0.0252939	18524837	18524857	21	+	0	0	0	6	3	2		AT2G03760	0.00870432	1149582	1149642	61	+	6	3	6	20	10	13		AT4G25500	0.00295897	0.788952	0.00295897	13026999	13027008	10	-	0	0	0
AT3G54670	0.00818938	20242326	20242337	12	-	0	0	0	1	7	0		AT3G10730	0.0253177	3358384	3358427	44	+	0	0	0	6	4	1		AT2G35000	0.00875203	14751539	14751707	169	+	51	7	28	2	11	8		ATCG00100	0.00297536	0.520413	0.00297536	9099	9109	11	-	0	0	0
AT5G05160	0.00819403	1530030	1530191	162	-	5	41	23	18	3	3		AT1G54130	0.02548	20213824	20213977	154	-	16	10	26	20	9	15		AT4G37260	0.00877808	17541300	17541332	33	-	10	5	1	6	1	3		AT4G35785	0.00299079	0.628658	0.00299079	16953933	16953935	3	+	0	0	0
AT5G50920	0.00820465	20717770	20717818	49	+	0	3	5	9	3	6		AT3G14400	0.0255695	4811480	4811595	116	+	0	0	0	6	1	0		AT4G09180	0.00887213	5849633	5849791	159	-	27	28	10	18	3	6		AT5G58020	0.00299172	2.44106	0.00299172	23486462	23486512	51	-	0	0	1
AT4G09460	0.00828149	5994050	5994082	33	-	0	10	5	0	0	0		AT3G32980	0.0255897	13529590	13529633	44	+	0	0	0	2	4	1		AT2G31130	0.00888787	13265199	13265202	4	+	12	11	2	0	0	3		AT1G64950	0.00300295	8.60884	0.00300295	24128563	24128666	104	-	2	6	0
AT3G47910	0.00829839	17680490	17680518	29	+	0	6	0	2	13	6		AT5G62770	0.0256012	25211254	25211329	76	-	0	2	0	2	6	1		AT4G08580	0.00890001	5462633	5462656	24	-	6	2	0	3	5	2		AT5G09978	0.00302308	3.59084	0.00302308	3120857	3120860	4	-	0	0	0
AT2G03760	0.00834744	1149582	1149642	61	+	1	6	0	6	12	10		AT5G44030	0.0256279	17715605	17715640	36	-	0	0	0	4	0	3		AT2G15480	0.00891886	6763190	6763215	26	-	4	24	2	20	5	20		AT1G27130	0.00303886	34.4288	0.00303886	9426660	9426796	137	-	14	155	75
AT5G05160	0.00838008	1529882	1529906	25	-	11	14	8	0	0	0		AT4G02820	0.0256385	1260504	1260532	29	-	6	1	10	0	0	0		AT1G75840	0.00892619	28477390	28477415	26	-	15	7	2	0	0	0		ATCG00010	0.00305705	0.877605	0.00305705	73753	73763	11	+	0	1	0
AT5G58710	0.00840772	23718680	23718729	50	-	0	2	0	7	1	3		AT3G22660	0.0256721	8016660	8016712	53	+	0	0	0	5	2	2		AT2G22850	0.00893454	9732603	9732604	2	+	55	12	3	2	0	1		AT4G24130	0.00307065	16.9857	0.00307065	12528512	12528579	68	-	8	55	29
AT2G01570	0.0084268	257414	257420	7	+	0	1	0	2	7	0		AT1G56230	0.0259417	21047908	21047927	20	+	0	0	0	0	3	2		AT4G13420	0.00894501	7797220	7797240	21	+	34	1	11	2	28	0		AT1G79940	0.00308772	7.24205	0.00308772	30073040	30073056	17	-	2	9	4
AT2G47000	0.00844008	19312380	19312400	21	+	0	5	11	17	12	10		AT4G11150	0.0259629	6800187	6800197	11	-	0	0	0	1	15	1		AT3G50740	0.00904361	18856859	18856880	22	+	317	23	17	4	7	7		AT5G65040	0.00309841	123.485	0.00309841	25977359	25977816	458	+	21	646	28
AT4G15233	0.00850659	8688467	8688479	13	-	0	1	0	1	4	1		AT1G23710	0.0260121	8385456	8385469	14	-	0	0	0	1	14	2		AT4G24800	0.00917557	12785005	12785192	188	-	30	13	4	2	4	0		AT5G21160	0.00313018	2.80853	0.00313018	7199213	7199218	6	+	0	2	0
AT5G03570	0.00854135	906731	906802	72	-	0	4	0	1	3	1		AT3G11200	0.0261956	3507977	3508092	116	+	5	1	3	0	0	0		AT3G60640	0.00924707	22417070	22417178	109	-	113	46	16	7	4	19		AT1G31970	0.00314918	3.56691	0.00314918	11480509	11480536	28	-	0	2	2
AT1G12950	0.0085431	4422607	4422686	80	-	7	48	17	14	11	9		AT4G33430	0.0262802	16086347	16086548	202	+	9	7	41	23	10	8		AT3G50370	0.0092786	18676048	18676245	198	+	59	44	18	4	3	11		AT4G22214	0.0031548	2.77819	0.0031548	11755988	11756006	19	-	1	1	0
AT2G34300	0.00865447	14473823	14473834	12	+	0	90	6	0	0	0		AT5G62600	0.0264286	25122922	25122996	75	+	0	0	0	2	1	2		AT3G47620	0.00931341	17560267	17560287	21	-	1	0	0	3	0	0		AT5G53160	0.00317909	2.29559	0.00317909	21562060	21562064	5	-	0	3	0
AT3G37820	0.00868028	6723329	6723345	17	-	0	14	0	10	11	7		AT2G46340	0.0264326	19024232	19024272	41	+	0	0	0	0	20	2		AT1G67580	0.00943017	25330529	25330531	3	+	0	0	2	2	2	4		AT1G79550	0.00319054	4.48945	0.00319054	29925718	29925721	4	+	1	0	1
AT1G26850	0.00869728	9302225	9302232	8	+	0	0	0	7	0	4		AT2G30960	0.0264492	13177957	13177965	9	+	2	0	0	7	1	5		AT3G51940	0.00955999	19274337	19274346	10	+	0	0	0	1	1	1		AT5G45490	0.00324655	6.22023	0.00324655	18431421	18431436	16	-	0	2	6
AT3G37820	0.00872146	2771093	2771117	25	-	0	0	0	0	5	6		AT2G39480	0.0265141	16477791	16477862	72	+	6	0	14	5	2	4		AT1G68500	0.00969292	25702351	25702512	162	-	25	10	5	10	0	1		AT4G25640	0.00325606	20.464	0.00325606	13076677	13076831	155	+	14	51	49
AT1G01540	0.00883946	196543	196544	2	-	0	0	0	1	2	2		AT2G43290	0.0265352	17991012	17991242	231	+	45	28	92	59	41	22		AT1G76900	0.00969436	28882943	28882948	6	-	5	0	0	1	2	4		AT5G60670	0.00325651	1.80062	0.00325651	24381413	24381426	14	+	0	0	0
AT1G60710	0.00884578	22355359	22355376	18	+	0	0	0	1	1	5		AT2G47000	0.0265632	19312380	19312400	21	+	0	1	11	16	12	21		AT1G36370	0.00969671	13698361	13698362	2	+	2	0	0	2	0	0		AT3G63240	0.00326024	1.9841	0.00326024	23363907	23363941	35	+	1	6	10
AT1G51980	0.00886103	19323381	19323515	135	+	27	129	72	38	32	19		AT2G21440	0.0266295	9173870	9173896	27	+	0	2	14	0	0	1		AT5G15020	0.00977155	4859128	4859186	59	+	7	9	3	1	0	1		AT4G00800	0.0032819	1.219	0.0032819	344531	344551	21	+	0	1	0
AT3G14067	0.00890899	4660155	4660170	16	+	0	3	0	4	4	2		AT2G28510	0.0268355	12199244	12199279	36	+	6	1	9	0	1	0		AT1G18620	0.0099206	6414344	6414369	26	-	47	5	2	1	0	0		AT4G36130	0.00328435	13.3532	0.00328435	17098728	17098844	117	-	3	100	13
AT3G37820	0.00894525	9759256	9759381	126	-	1	11	0	7	15	8		AT4G08850	0.0268909	5637883	5637911	29	+	0	0	0	4	0	1		AT3G13350	0.00992155	4337223	4337225	3	+	0	0	0	14	0	0		AT1G30440	0.00328967	4.97946	0.00328967	10762351	10762471	121	-	1	20	11
AT1G73490	0.00896348	27633855	27633856	2	+	0	0	0	0	9	2		AT3G49210	0.0269273	18238173	18238183	11	+	0	1	8	0	0	0		AT2G26420	0.00993569	11241545	11241562	18	+	1	2	0	0	0	0		AT4G34200	0.00329023	35.0233	0.00329023	16373815	16373955	141	+	16	162	68
AT1G76810	0.0090075	28834504	28834551	48	+	0	0	0	1	4	0		AT1G41830	0.0270801	15603588	15603722	135	+	17	3	16	11	9	6		AT5G04020	0.0099553	1085571	1085583	13	+	0	0	1	2	0	4		AT2G45400	0.00330415	2.84074	0.00330415	18705199	18705224	26	+	0	0	1
AT2G46020	0.00906044	18931857	18932089	233	-	24	131	12	18	15	9		AT5G44200	0.0271534	17802058	17802088	31	+	0	0	0	2	2	2		AT5G58200	0.0099698	23551982	23552112	131	-	41	30	6	6	2	3		AT4G18550	0.00331542	1.12409	0.00331542	10226611	10226612	2	+	0	0	0
AT1G68160	0.00907381	25548029	25548031	3	+	0	0	0	0	15	0		AT1G34200	0.0272088	12457274	12457310	37	-	5	0	16	0	0	0		AT5G47480	0.0099747	19257943	19257956	14	-	0	0	2	3	2	3		AT5G03280	0.00332642	3.39705	0.00332642	793061	793072	12	-	0	1	2
AT3G50370	0.0090747	18679643	18679648	6	+	0	0	0	0	10	3		AT5G46170	0.0272465	18714924	18714988	65	+	4	3	27	2	2	4		AT1G08600	0.0100395	2732112	2732160	49	-	0	1	0	2	0	2		AT5G11770	0.00333246	3.30567	0.00333246	3791192	3791200	9	+	0	0	0
AT3G53230	0.00913055	19723990	19723995	6	-	0	1	0	1	2	3		AT3G17510	0.0272861	5992605	5992622	18	+	0	0	0	1	14	2		AT1G34550	0.0100567	12646676	12646702	27	+	19	9	1	0	0	2		AT3G37820	0.00337889	7.06511	0.00337889	6394271	6394409	139	-	1	13	5
AT1G67550	0.00914561	25317122	25317148	27	-	2	1	8	0	5	0		AT4G38890	0.027342	18135776	18135830	55	+	10	0	9	3	4	1		AT3G56860	0.0100724	21050601	21050610	10	+	21	3	1	0	0	0		AT1G77740	0.003388	8.09249	0.003388	29221194	29221319	126	-	8	4	0
AT5G05250	0.00920852	1557603	1557656	54	+	0	4	0	1	5	2		AT2G44520	0.0274569	18381835	18381958	124	-	6	2	0	4	3	1		AT2G43680	0.010082	18110746	18110793	48	-	1	2	0	3	0	2		AT1G49240	0.00341262	83.7016	0.00341262	18218061	18218333	273	-	45	331	109
AT2G05710	0.00921751	2143219	2143221	3	-	0	0	1	1	6	2		AT5G39660	0.0275431	15879647	15879655	9	-	0	0	0	1	2	2		AT4G26010	0.0101043	13201820	13201935	116	-	432	26	145	21	55	27		AT1G64230	0.00341863	10.4094	0.00341863	23835257	23835281	25	-	0	1	0
AT5G10750	0.00924927	3399281	3399282	2	-	0	1	0	0	2	2		AT3G50500	0.027623	18743724	18743742	19	+	0	0	5	4	23	3		AT4G20820	0.0101094	11151751	11151807	57	-	68	2	6	2	4	0		AT3G37820	0.00342564	1.73524	0.00342564	11240275	11240319	45	-	0	1	0
AT4G36360	0.00928199	17176313	17176537	225	+	6	81	30	28	8	2		AT1G50170	0.0277386	18582624	18582626	3	-	0	0	0	0	10	0		AT2G21230	0.0101826	9095353	9095368	16	+	0	0	1	1	3	1		AT2G39810	0.00343643	3.29318	0.00343643	16617984	16618068	85	-	3	13	8
AT4G02350	0.0093327	1040774	1040813	40	-	0	0	0	1	3	1		AT5G66760	0.0277396	26656327	26656358	32	-	0	0	0	5	1	1		AT4G32410	0.0101997	15642461	15642516	56	+	6	4	5	8	2	11		AT5G46920	0.00350103	1.35223	0.00350103	19054527	19054567	41	-	0	1	0
AT1G04170	0.00934586	1099738	1099808	71	-	4	68	16	1	3	0		AT5G51840	0.0277578	21074318	21074331	14	-	0	0	0	4	4	0		AT4G24230	0.0102376	12566630	12566668	39	+	17	6	6	0	0	0		AT4G05410	0.00350213	1.21904	0.00350213	2745239	2745264	26	+	1	1	0
AT2G02090	0.00937558	523793	523821	29	-	0	0	0	1	1	3		AT4G00895	0.0277841	382402	382648	247	-	21	1	80	21	6	9		AT5G41992	0.0102817	16797624	16797650	27	+	14	1	0	0	0	0		AT1G55240	0.00350617	1.53834	0.00350617	20606173	20606187	15	-	0	0	0
AT5G10960	0.00937852	3464962	3464978	17	-	0	8	0	7	17	2		AT2G39300	0.027887	16412015	16412021	7	+	0	0	0	2	3	3		AT1G79350	0.010356	29845190	29845195	6	+	10	10	1	0	0	0		AT4G17940	0.00352208	1.55831	0.00352208	9966480	9966501	22	-	0	1	0
AT3G37820	0.00942407	4129896	4129971	76	-	7	18	13	1	0	0		AT1G04780	0.0279198	1341785	1341795	11	+	0	0	0	0	5	4		AT2G17440	0.0103779	7571428	7571443	16	-	2	1	0	1	5	0		AT5G47480	0.00353563	1.31077	0.00353563	19263222	19263235	14	-	3	5	1
AT1G67550	0.00942853	25317393	25317449	57	-	0	0	0	1	5	1		AT5G26260	0.0280156	9201166	9201197	32	-	0	0	0	3	33	1		AT2G18440	0.0104004	7995729	7995754	26	+	5	2	1	0	0	1		AT5G09890	0.00355861	3.36684	0.00355861	3085544	3085591	48	+	0	20	10
AT4G21990	0.00946905	11657765	11657772	8	+	0	4	0	8	4	19		AT4G38460	0.028029	17996165	17996273	109	-	0	1	0	9	2	2		AT5G27720	0.0104074	9817114	9817157	44	-	0	0	1	0	2	4		AT3G49720	0.00355907	6.18348	0.00355907	18439995	18440051	57	+	3	28	15
AT1G51980	0.00947416	19323646	19323654	9	+	0	0	0	4	0	7		AT4G30790	0.0280581	14993945	14993946	2	+	0	0	0	2	0	5		AT5G45340	0.010495	18369727	18369729	3	+	0	1	0	2	0	2		AT2G22660	0.00356425	13.6486	0.00356425	9630862	9630901	40	-	8	2	5
AT3G03050	0.00951911	691844	691928	85	-	7	67	43	13	14	11		AT5G61790	0.028132	24828015	24828037	23	+	0	0	0	1	3	2		AT1G25580	0.0105285	8997545	8997559	15	+	1	2	0	6	0	1		AT2G03760	0.00361915	7.9792	0.00361915	1149582	1149642	61	+	1	3	2
AT1G12950	0.00952001	4422276	4422300	25	-	0	0	0	5	5	0		AT5G65860	0.0283728	26347603	26347692	90	+	10	6	24	6	7	0		AT3G12400	0.0105712	3944238	3944473	236	+	50	39	7	5	1	8		AT5G20650	0.00362265	9.97528	0.00362265	6985443	6985484	42	+	2	4	7
AT3G49760	0.00954828	18455823	18455832	10	+	0	0	0	0	4	1		AT5G42540	0.0284404	17014361	17014375	15	-	1	0	13	0	0	0		AT5G18980	0.010626	6334792	6334816	25	+	9	4	4	4	3	5		AT4G24690	0.00365551	126.638	0.00365551	12744338	12744573	236	-	65	560	149
AT4G12290	0.00956737	7306150	7306173	24	-	0	1	0	2	1	0		AT1G54710	0.0284715	20416804	20416844	41	+	6	0	19	1	1	0		AT1G13740	0.0106367	4715350	4715408	59	-	19	6	2	2	2	0		AT2G27030	0.00366123	4.16385	0.00366123	11532942	11533009	68	-	1	1	1
AT4G34000	0.00960846	16296504	16296507	4	-	0	0	0	0	6	10		AT5G07220	0.0284717	2266247	2266289	43	+	0	2	0	12	42	14		AT3G45020	0.0106819	16469007	16469091	85	+	35	4	2	0	0	0		AT5G67620	0.00372141	6.84519	0.00372141	26964694	26964807	114	+	7	13	16
AT2G01250	0.00964816	132617	132876	260	+	96	1120	121	210	114	56		AT1G58210	0.0284895	21554071	21554112	42	-	1	0	0	7	2	1		AT5G20190	0.0107343	6815267	6815401	135	-	72	16	6	5	2	11		AT3G09260	0.0037543	1625.31	0.0037543	2840382	2840647	266	+	992	2806	5056
AT5G03670	0.00965738	948183	948184	2	-	0	31	0	0	0	0		AT1G06230	0.0285112	1908452	1908463	12	-	0	0	0	4	1	3		AT5G04290	0.0107721	1201132	1201164	33	-	2	0	0	7	4	4		ATCG01020	0.00377189	60.6959	0.00377189	113589	113661	73	-	106	120	28
AT1G20220	0.00966198	7006114	7006136	23	+	0	0	0	3	0	3		AT4G03330	0.0286786	1467633	1467683	51	-	0	0	0	4	10	1		AT3G01460	0.0108106	180748	180763	16	-	1	1	0	2	0	2		AT1G76990	0.00386189	61.2687	0.00386189	28935302	28935558	257	-	10	359	40
AT4G31410	0.0096741	15245738	15245878	141	-	3	38	10	8	2	4		AT2G44350	0.0287508	18320615	18320802	188	-	29	33	90	73	60	23		AT2G23070	0.0108501	9826030	9826042	13	+	2	1	1	0	4	5		AT1G18880	0.00386751	1.60424	0.00386751	6521901	6521913	13	-	0	0	1
AT1G54340	0.00972188	20286783	20286853	71	-	0	106	32	4	14	5		AT4G13195	0.028982	7662466	7662535	70	+	2	0	0	1	4	2		AT2G27470	0.0108522	11745346	11745378	33	+	8	5	0	0	10	3		AT3G37820	0.00388951	9.31936	0.00388951	8644238	8644321	84	-	2	5	9
AT2G33770	0.00973119	14282838	14282911	74	+	0	1	9	3	5	1		AT1G63300	0.0289828	23485327	23485363	37	-	0	0	0	3	0	3		AT1G36320	0.0108683	13674011	13674086	76	-	96	28	11	9	8	4		AT5G46920	0.00390645	1.99867	0.00390645	19055933	19056039	107	-	0	20	2
AT1G21920	0.00973582	7705259	7705271	13	+	0	2	0	3	23	5		AT2G48020	0.0290094	19646676	19646678	3	-	2	1	2	0	8	0		AT2G40950	0.0108811	17087666	17087718	53	+	17	4	0	0	0	0		AT1G70410	0.00391288	3.26218	0.00391288	26534105	26534132	28	+	1	3	2
AT5G41410	0.00974667	16584051	16584080	30	-	0	4	0	1	2	3		AT2G34500	0.0290117	14539492	14539598	107	+	14	10	51	25	25	3		AT1G02780	0.0109154	608611	608635	25	+	8	0	4	19	4	3		AT1G22930	0.00392236	1.89015	0.00392236	8118155	8118172	18	-	0	0	0
AT2G01410	0.00981973	175382	175395	14	+	0	0	0	2	2	3		AT1G62305	0.029265	23026749	23026791	43	+	0	1	0	2	7	2		AT5G54280	0.0109158	22039381	22039482	102	+	8	24	2	1	0	1		AT3G51780	0.00393114	0.859723	0.00393114	19207001	19207003	3	+	0	0	0
AT2G27389	0.00987557	11720927	11721067	141	-	15	47	79	23	26	22		AT1G44810	0.029296	16924668	16924835	168	-	11	3	38	4	3	8		AT2G46270	0.0109195	19002938	19003027	90	-	5	3	2	4	4	4		AT1G53320	0.00393226	2.36225	0.00393226	19891191	19891232	42	+	1	3	0
AT1G54060	0.0098913	20182245	20182368	124	-	15	134	78	33	24	19		AT5G45100	0.0293314	18219757	18219904	148	-	17	2	40	14	30	7		AT2G20450	0.0109259	8815134	8815145	12	-	19	8	8	2	2	0		AT5G41940	0.00393748	0.836828	0.00393748	16784599	16784604	6	-	0	0	0
AT5G40700	0.00993364	16292632	16292657	26	+	5	4	16	0	1	0		AT1G04360	0.0294331	1167437	1167478	42	+	4	0	5	0	1	0		AT3G02260	0.0109284	432765	432792	28	+	0	0	2	1	2	6		AT4G34000	0.00394167	19.516	0.00394167	16298142	16298322	181	-	14	95	21
AT3G09260	0.00995793	2842378	2842390	13	+	0	0	0	14	0	6		AT1G17170	0.0294981	5869965	5869993	29	-	0	0	0	0	6	3		AT5G06750	0.0110243	2086737	2086740	4	+	0	0	0	4	0	0		AT5G66690	0.00394752	58.1168	0.00394752	26626353	26626460	108	-	12	67	30
AT1G13900	0.0099666	4753323	4753369	47	+	0	4	5	4	2	1		AT1G09300	0.0296032	3008209	3008304	96	-	7	4	17	1	2	1		AT5G41670	0.0110646	16666280	16666387	108	+	32	4	6	20	6	26		AT4G15393	0.00396563	2.63452	0.00396563	8805750	8805772	23	-	0	1	0
AT3G44340	0.00996693	16011539	16011689	151	+	6	15	47	4	6	0		AT1G79340	0.0296164	29843944	29843959	16	-	0	1	0	9	17	8		AT4G13180	0.0112154	7657741	7657754	14	+	0	1	0	2	2	1		AT2G46900	0.00396852	16.5953	0.00396852	19270159	19270198	40	-	20	75	25
AT5G07350	0.0100092	2320718	2320728	11	+	0	0	0	0	7	2		AT1G76820	0.0296615	28838746	28838759	14	-	0	0	0	2	0	0		AT1G55350	0.0112206	20653797	20653854	58	+	17	16	1	0	1	2		AT1G29930	0.00398964	0.861845	0.00398964	10478866	10478870	5	-	1	0	0
AT5G53460	0.0100439	21709596	21709673	78	-	1	69	4	48	65	14		AT3G58840	0.0296683	21757801	21757822	22	+	0	0	0	3	0	5		AT3G61800	0.0112474	22874548	22874604	57	+	3	1	0	0	0	0		AT1G30400	0.00399641	1.61952	0.00399641	10736344	10736348	5	-	0	0	0
AT1G74800	0.010143	28104219	28104225	7	+	0	0	0	0	20	1		AT2G42880	0.0297534	17840858	17840862	5	+	0	0	13	0	0	0		AT1G18270	0.0113547	6287141	6287148	8	+	0	1	2	2	3	2		AT3G53230	0.00399756	1.28438	0.00399756	19724438	19724456	19	-	0	0	0
AT3G60140	0.0101443	22220498	22220510	13	-	0	0	0	3	0	3		AT2G18360	0.029761	7976668	7976803	136	+	8	1	3	11	3	6		AT4G17520	0.0113601	9772505	9772559	55	-	4	5	1	1	2	9		AT4G35785	0.00401896	3.05809	0.00401896	16952948	16953063	116	+	4	8	8
AT3G27530	0.0102082	10193493	10193682	190	+	17	72	41	14	14	2		AT1G04900	0.0297987	1387303	1387305	3	-	0	0	0	3	0	1		AT1G52880	0.0113951	19688894	19689017	124	+	10	24	6	5	1	3		AT4G26650	0.00405052	1.12826	0.00405052	13447473	13447485	13	-	0	0	0
AT5G42590	0.0102929	17032316	17032332	17	+	0	3	2	4	10	5		AT2G17840	0.0299351	7757001	7757054	54	+	0	1	0	4	12	5		AT4G17100	0.0114414	9609901	9610037	137	+	203	35	21	7	12	13		AT4G27840	0.00405317	0.739927	0.00405317	13865120	13865125	6	+	0	7	2
AT3G37820	0.0102962	11030717	11030722	6	-	1	15	12	0	0	0		AT3G52710	0.0299678	19535925	19536029	105	-	6	0	25	8	8	3		AT5G19300	0.0114505	6495770	6495788	19	-	17	5	0	3	2	5		AT2G33540	0.00409817	1.12422	0.00409817	14203608	14203637	30	+	1	8	2
AT2G40950	0.0103316	17089744	17089752	9	+	0	3	0	0	7	1		AT5G45500	0.0300478	18433193	18433206	14	+	0	0	0	1	23	15		AT1G18950	0.0114836	6551292	6551314	23	-	0	0	0	1	0	1		AT3G01390	0.00411275	4.07359	0.00411275	150354	150369	16	+	0	1	2
AT3G08850	0.0103729	2686510	2686602	93	+	1	10	1	8	2	7		AT5G10580	0.0301001	3347662	3347680	19	-	0	0	0	7	0	2		AT2G24550	0.0114922	10428813	10428838	26	+	37	11	17	27	12	11		AT3G50370	0.00411663	3.49267	0.00411663	18682247	18682256	10	+	0	2	1
AT3G02260	0.0103911	432843	432855	13	+	0	1	1	4	3	4		AT1G17340	0.0301012	5938662	5938785	124	-	1	1	9	7	1	0		AT4G30600	0.0115893	14939984	14939995	12	+	21	2	4	17	4	6		AT4G31410	0.00414314	5.19593	0.00414314	15245738	15245878	141	-	2	30	5
AT3G61800	0.0103913	22875705	22875727	23	+	0	0	0	0	8	1		AT2G22720	0.0301552	9658410	9658441	32	-	0	0	0	2	3	1		AT5G45510	0.0115999	18446076	18446096	21	-	1	1	0	2	0	5		AT1G20220	0.00414839	1.32725	0.00414839	7006114	7006136	23	+	0	1	0
AT2G22720	0.0104149	9660326	9660328	3	-	0	3	0	3	4	6		AT5G46150	0.0301824	18707814	18707829	16	+	0	0	0	2	0	3		AT4G29040	0.0116918	14314436	14314605	170	-	291	225	69	44	32	63		AT1G67820	0.00415407	0.943925	0.00415407	25431569	25431620	52	-	0	7	2
AT1G55490	0.0104339	20715580	20715639	60	+	1	83	2	5	0	1		AT5G58620	0.0301961	23694422	23694458	37	-	0	0	0	0	3	4		AT5G02450	0.0119377	534194	534203	10	-	2	3	0	1	4	1		AT5G22440	0.0041583	0.905512	0.0041583	7435472	7435482	11	+	0	0	0
AT3G09260	0.0105027	2842728	2842754	27	+	3	24	15	40	66	21		AT1G17860	0.0303888	6149935	6150056	122	-	85	111	89	321	332	43		AT3G05670	0.012007	1654346	1654377	32	-	0	2	1	6	2	3		AT1G51170	0.00416131	1.0166	0.00416131	18953460	18953530	71	+	1	13	1
AT4G22320	0.0105297	11792810	11792854	45	+	0	0	0	6	0	1		AT1G20850	0.0304278	7252639	7252640	2	-	0	0	0	0	6	3		AT2G40140	0.0122007	16774315	16774382	68	-	123	12	5	24	5	22		AT5G58350	0.0041748	4.71843	0.0041748	23587564	23587585	22	-	1	0	1
AT5G43630	0.0105633	17528124	17528132	9	-	0	3	4	2	3	3		AT1G47310	0.0305775	17344725	17344846	122	-	5	7	35	1	9	3		AT5G23210	0.0122159	7814869	7814934	66	-	63	6	3	0	4	12		AT1G70690	0.00419237	0.970054	0.00419237	26652832	26652847	16	-	0	0	0
AT5G07350	0.0105837	2322932	2322969	38	+	0	0	0	2	10	0		AT2G43650	0.0307291	18101706	18101736	31	-	0	1	10	0	0	0		AT5G45480	0.0122407	18427584	18427587	4	+	1	0	1	0	6	2		AT2G16485	0.00420346	12.1221	0.00420346	7139200	7139237	38	+	14	74	8
AT3G27530	0.0105897	10194856	10194870	15	+	0	1	0	2	9	0		AT2G05440	0.0308163	1993126	1993129	4	-	0	4	0	16	18	5		AT1G44910	0.0123188	16982610	16982633	24	-	2	0	1	0	2	2		AT2G33540	0.00423675	1.25978	0.00423675	14208383	14208392	10	+	0	2	0
AT3G62660	0.0106185	23174530	23174576	47	-	6	93	33	1	6	3		AT1G70570	0.0308401	26611931	26611987	57	-	0	0	0	2	1	1		AT3G53410	0.0123691	19800948	19801080	133	+	50	25	9	4	5	9		AT1G33060	0.00426149	2.06661	0.00426149	11975874	11975885	12	+	0	3	0
AT5G39740	0.0106226	15904932	15904983	52	-	0	9	2	8	12	5		AT1G63800	0.0308497	23669050	23669052	3	+	0	0	0	1	3	1		AT5G22090	0.0123705	7315454	7315499	46	+	16	15	3	0	0	0		AT1G79930	0.00426322	0.859723	0.00426322	30065006	30065008	3	+	0	0	0
AT3G03640	0.0106479	884090	884267	178	-	10	225	6	23	16	12		AT4G17900	0.0308867	9947868	9948177	310	-	38	7	62	22	18	10		AT2G39280	0.0124545	16401523	16401557	35	+	2	0	0	1	0	3		AT2G44380	0.00426427	5.46366	0.00426427	18323352	18323522	171	+	2	12	13
AT3G58840	0.0106841	21758017	21758053	37	+	0	1	0	2	1	4		AT5G45490	0.0309209	18431700	18431733	34	-	0	0	0	10	0	6		AT4G38470	0.0125668	18003730	18003747	18	-	6	0	1	3	2	0		AT4G15393	0.00426575	14.3735	0.00426575	8807052	8807221	170	-	5	60	5
ATCG00100	0.0107019	9099	9109	11	-	0	17	0	2	26	1		AT4G29510	0.0309296	14493839	14493934	96	-	7	2	13	7	5	2		AT3G13360	0.0125848	4339234	4339281	48	+	5	3	4	10	4	5		AT2G04280	0.00429649	0.788952	0.00429649	1481335	1481343	9	+	0	0	0
AT2G46020	0.0107034	18929707	18929742	36	-	0	0	0	5	0	2		AT1G07135	0.0309528	2190438	2190439	2	+	0	17	1	0	0	0		AT5G24890	0.0126069	8558337	8558383	47	+	1	0	0	1	1	2		AT4G34110	0.00431751	9.55126	0.00431751	16337833	16337893	61	-	0	4	6
AT5G04590	0.0107115	1321080	1321092	13	-	0	0	0	6	3	0		ATCG00100	0.031107	9181	9184	4	-	0	0	0	0	5	1		AT1G63530	0.0126101	23565384	23565387	4	-	33	28	3	4	1	6		AT4G30960	0.00434256	0.970054	0.00434256	15069097	15069191	95	-	0	0	0
AT1G04710	0.0107517	1324730	1324817	88	-	0	51	3	6	0	6		AT3G54790	0.0312119	20281573	20281670	98	+	13	1	7	11	0	2		AT4G39280	0.0126517	18281420	18281572	153	+	52	44	17	8	4	5		AT3G15120	0.00436829	2.42844	0.00436829	5094982	5095052	71	+	0	1	0
AT1G27170	0.0107749	9439286	9439418	133	-	4	37	11	3	3	3		AT3G61260	0.0312436	22675856	22675888	33	+	0	1	3	6	6	7		AT4G00270	0.0126876	117590	117601	12	+	1	3	0	4	0	5		ATCG00010	0.0043696	0.997158	0.0043696	11183	11212	30	+	1	0	0
AT3G57550	0.0107789	21309386	21309479	94	-	9	75	69	8	8	2		AT4G01670	0.0312685	711456	711462	7	+	5	0	10	4	2	1		AT1G36160	0.0127243	13539804	13539814	11	-	0	0	0	0	0	4		AT2G16485	0.00439868	3.31403	0.00439868	7144607	7144614	8	+	0	4	1
AT1G54340	0.0107858	20286497	20286511	15	-	0	2	0	4	2	2		AT1G48480	0.0312923	17920586	17920595	10	-	0	0	0	2	2	3		AT3G58610	0.0127602	21673809	21673818	10	-	0	0	3	3	2	5		AT5G08450	0.00441104	1.94563	0.00441104	2732076	2732107	32	+	0	0	1
AT5G47880	0.0108566	19386091	19386219	129	+	12	44	10	12	1	9		AT5G48520	0.0313341	19666244	19666264	21	-	0	0	19	0	2	1		AT5G01880	0.0127906	340282	340312	31	-	0	2	0	2	1	2		AT2G04280	0.00442325	8.10968	0.00442325	1480067	1480158	92	+	3	37	15
AT2G37130	0.0108702	15599305	15599309	5	+	0	0	0	3	17	0		AT5G63950	0.0314038	25591939	25592034	96	+	1	0	1	4	2	4		AT4G01140	0.0128392	490744	490815	72	+	0	0	0	2	0	0		AT5G18800	0.00442978	54.6191	0.00442978	6268430	6268661	232	-	23	216	84
AT4G31410	0.0109172	15244937	15244975	39	-	0	0	0	2	1	1		AT5G27420	0.0315911	9685274	9685410	137	-	16	5	11	14	1	6		AT5G52040	0.0128433	21133456	21133614	159	-	51	68	15	18	16	31		AT3G14230	0.00444117	1.06372	0.00444117	4737348	4737374	27	+	0	0	0
AT5G17380	0.0109334	5725630	5725655	26	+	0	0	6	6	4	7		AT2G43680	0.0317413	18110746	18110793	48	-	0	0	0	4	0	4		AT5G18830	0.0128915	6277129	6277138	10	-	0	0	0	0	1	1		AT5G27540	0.00446629	2.27822	0.00446629	9727259	9727323	65	-	0	3	1
AT1G22450	0.010958	7926996	7927283	288	-	31	229	44	36	20	15		AT1G76240	0.0318232	28602729	28602887	159	+	3	2	4	1	11	2		AT1G48300	0.0129434	17848034	17848066	33	-	2	2	0	3	0	5		AT1G76900	0.00448789	0.813933	0.00448789	28882943	28882948	6	-	0	0	0
AT3G56860	0.0109603	21051691	21051694	4	+	0	0	0	3	0	5		AT5G51070	0.0319797	20768548	20768795	248	-	43	13	55	11	48	7		AT1G76060	0.012951	28543556	28543558	3	+	0	0	0	2	2	0		AT1G64230	0.00450558	81.1858	0.00450558	23835336	23835571	236	-	27	460	84
AT1G04710	0.0109811	1324685	1324687	3	-	0	49	15	0	0	0		AT3G60240	0.0320126	22266242	22266255	14	-	0	0	0	11	0	2		AT1G03750	0.0130194	940868	940935	68	-	19	22	5	1	0	2		AT5G02500	0.00451687	0.990863	0.00451687	555248	555302	55	+	0	0	0
AT1G14570	0.0110466	4987279	4987283	5	-	0	8	5	0	0	0		AT2G07770	0.0320768	3495438	3495442	5	-	3	0	4	0	0	0		AT3G01420	0.0130403	162187	162200	14	+	0	0	0	5	0	1		AT1G76810	0.0045299	2.24259	0.0045299	28835628	28835633	6	+	0	0	2
AT4G17500	0.011134	9759785	9759789	5	-	0	0	0	1	14	0		AT2G04880	0.0321489	1719978	1719985	8	-	0	0	0	0	1	15		AT3G30775	0.0130604	12451199	12451256	58	+	167	27	19	5	6	3		AT4G37930	0.00454069	7.90249	0.00454069	17831747	17831840	94	+	7	55	7
AT4G33430	0.0111741	16086347	16086548	202	+	9	79	41	30	10	10		AT5G66950	0.032183	26735343	26735369	27	-	0	0	0	7	0	4		AT5G08450	0.0132198	2732076	2732107	32	+	4	0	1	3	1	4		AT2G38860	0.00454317	8.94509	0.00454317	16234059	16234128	70	+	4	7	12
AT5G45500	0.0112239	18433050	18433077	28	+	0	0	0	3	2	3		AT2G02870	0.0323417	837918	837933	16	-	0	0	0	1	1	2		AT2G29420	0.0132291	12618878	12618880	3	+	6	7	1	0	0	0		AT4G00150	0.00458458	2.76421	0.00458458	57260	57374	115	+	0	19	1
AT3G37820	0.0112422	2122756	2122780	25	-	0	1	0	3	4	1		AT5G52530	0.0323665	21317474	21317488	15	-	0	0	0	1	0	5		AT4G38890	0.0132375	18135776	18135830	55	+	16	40	2	4	1	2		AT5G65020	0.00459651	1.2594	0.00459651	25975363	25975369	7	-	0	0	0
AT1G27170	0.0112645	9434691	9434708	18	-	0	0	0	1	11	0		AT5G66310	0.0323733	26485667	26485751	85	+	3	1	0	4	6	4		AT3G62660	0.0133044	23174205	23174226	22	-	2	3	1	2	3	8		AT1G79340	0.00461702	8.41344	0.00461702	29843944	29843959	16	-	1	3	9
AT3G63520	0.0112694	23455982	23456086	105	-	50	221	70	43	40	40		AT5G23100	0.0326359	7753989	7754030	42	-	6	4	6	0	0	1		AT1G56700	0.0133883	21257644	21257768	125	-	177	74	43	17	11	8		AT5G60100	0.00463696	0.672568	0.00463696	24197936	24198018	83	+	0	12	0
AT3G03640	0.0112719	882652	882673	22	-	0	5	0	4	5	4		ATMG00580	0.0326953	165872	165882	11	-	0	1	14	0	0	0		AT3G60240	0.0134325	22265892	22265908	17	-	0	0	1	2	1	3		AT2G02220	0.00471212	1.58343	0.00471212	584214	584220	7	+	0	0	1
AT4G29160	0.011375	14382616	14382679	64	-	28	223	56	31	19	18		AT4G13030	0.0327131	7609825	7609844	20	-	7	0	10	1	5	2		AT5G49930	0.0134584	20309150	20309223	74	+	2	2	1	3	1	2		AT5G20650	0.00472431	64.5985	0.00472431	6985227	6985413	187	+	52	193	90
AT5G13820	0.0113941	4464562	4464686	125	-	15	23	3	5	4	2		AT1G23220	0.0328448	8244244	8244412	169	-	2	1	22	2	31	2		AT1G79040	0.013468	29736813	29736981	169	-	15398	285	152	139	134	89		AT2G41220	0.00474944	35.3245	0.00474944	17188515	17188668	154	-	13	196	34
AT3G37820	0.0114159	4604616	4604639	24	-	0	0	0	2	12	0		AT1G62330	0.0328847	23047426	23047427	2	-	0	2	0	1	8	1		AT2G38040	0.0134949	15921047	15921190	144	-	114	44	18	9	10	6		AT1G29930	0.00476147	43.0401	0.00476147	10478900	10479125	226	-	122	17	8
AT3G37820	0.0114333	9678725	9678758	34	-	0	0	0	3	3	0		AT4G29410	0.0329008	14468944	14468995	52	+	0	0	0	1	8	0		AT4G10430	0.0135324	6455126	6455169	44	+	6	1	1	4	0	7		AT5G53560	0.00479389	1.28438	0.00479389	21760015	21760016	2	-	0	0	0
AT5G04960	0.0114342	1462737	1462783	47	-	0	10	0	20	3	31		AT1G60810	0.0329533	22388528	22388609	82	+	11	9	14	20	40	7		AT5G06560	0.0135335	2003405	2003487	83	+	16	20	8	27	1	6		AT5G24490	0.00482049	0.794477	0.00482049	8366695	8366699	5	-	0	0	1
AT1G22450	0.0114603	7926197	7926216	20	-	0	2	0	23	4	0		AT2G46020	0.033048	18925859	18925878	20	-	0	0	0	3	2	1		AT2G44730	0.0135567	18437560	18437627	68	+	2	2	2	5	2	4		AT3G54460	0.00484271	3.32313	0.00484271	20161918	20161984	67	+	6	9	6
AT3G57020	0.0114626	21099232	21099252	21	+	0	0	0	1	9	1		AT1G70330	0.0332531	26504408	26504669	262	-	45	13	64	68	37	12		AT3G52105	0.0136308	19323681	19323848	168	-	148	34	25	4	4	7		AT3G49720	0.00485514	2.42801	0.00485514	18440134	18440140	7	+	1	4	0
AT4G34200	0.0114705	16375651	16375692	42	+	0	4	0	4	17	3		AT2G25320	0.0334138	10783206	10783229	24	+	0	0	0	3	10	0		AT1G19180	0.0136576	6622212	6622240	29	-	94	10	8	0	1	1		AT5G40450	0.00486498	9.82673	0.00486498	16191230	16191267	38	+	1	22	4
AT5G04290	0.011499	1196124	1196135	12	-	0	3	16	0	0	0		AT2G31020	0.033568	13204683	13204716	34	-	0	0	0	0	8	2		AT5G47210	0.0136667	19169687	19169741	55	+	7	2	0	2	2	5		AT2G44380	0.00491248	1.30519	0.00491248	18323766	18323787	22	+	0	0	0
AT4G26080	0.0115479	13220918	13220920	3	+	0	0	0	1	14	0		AT1G61740	0.0335838	22800092	22800142	51	+	14	0	32	1	0	0		AT2G47390	0.0137013	19444013	19444047	35	+	6	10	1	5	11	5		AT4G24290	0.00493693	0.811846	0.00493693	12595888	12595900	13	-	0	0	0
AT1G19660	0.0115829	6799902	6800110	209	+	53	238	62	39	22	21		AT5G48840	0.0335966	19803601	19803641	41	+	1	2	0	2	11	1		AT3G13920	0.0137204	4592229	4592501	273	+	476	268	101	55	39	67		AT2G36410	0.0049459	1.2823	0.0049459	15278998	15279020	23	-	0	0	0
AT3G44110	0.0116908	15868731	15869003	273	+	72	393	171	55	37	28		AT1G67480	0.033673	25278095	25278116	22	-	0	0	0	4	2	0		AT5G14040	0.0137296	4531049	4531063	15	+	7	12	13	8	14	14		AT3G54130	0.00499331	3.63246	0.00499331	20042889	20042923	35	+	1	0	3
AT5G23450	0.0117329	7908637	7908661	25	+	0	0	0	9	1	0		AT4G29700	0.0337715	14544098	14544119	22	+	0	0	0	2	12	4		AT4G20140	0.0137499	10888153	10888271	119	-	18	19	5	2	5	7		AT3G56170	0.00499516	5.95397	0.00499516	20844273	20844333	61	-	0	1	4
AT3G37820	0.0117835	6094920	6094933	14	-	0	1	0	2	7	1		AT5G13110	0.0338787	4161704	4161861	158	-	19	5	15	21	4	2		AT4G25340	0.0137941	12961473	12961475	3	+	1	1	1	0	2	2		AT3G54460	0.0049998	1.53213	0.0049998	20166701	20166719	19	+	0	4	1
AT2G26980	0.011797	11517864	11517869	6	+	0	0	0	5	1	0		AT4G18593	0.0340324	10238807	10238908	102	-	13	0	33	1	2	1		AT4G15550	0.0138495	8877998	8878029	32	+	1	2	0	2	0	4		AT2G42750	0.00503218	0.826778	0.00503218	17795169	17795189	21	-	1	2	3
AT5G45490	0.0118334	18431700	18431733	34	-	0	0	0	1	0	3		AT1G76500	0.0341057	28706486	28706494	9	-	1	0	23	2	2	2		AT5G48070	0.0139056	19483328	19483358	31	-	3	0	0	13	1	1		AT3G37820	0.00504565	1.57373	0.00504565	8375817	8375821	5	-	0	0	0
AT1G63220	0.0118692	23449816	23449828	13	-	0	0	0	9	1	0		AT4G29380	0.0341091	14464791	14464904	114	-	12	2	6	3	5	2		AT5G51620	0.0139312	20968036	20968043	8	-	9	2	0	2	3	5		AT1G13020	0.00504735	0.701515	0.00504735	4441166	4441168	3	+	0	0	0
AT5G54310	0.0119306	22056915	22056992	78	+	0	0	0	5	0	2		AT5G37720	0.0341139	14981880	14981900	21	+	0	3	17	0	0	0		AT4G00150	0.0140285	57260	57374	115	+	13	19	2	3	1	8		AT3G01420	0.00504753	35.1266	0.00504753	160077	160091	15	+	6	44	14
AT2G27490	0.0119587	11747958	11748081	124	+	9	46	32	12	1	0		AT5G01350	0.0341386	146286	146303	18	+	0	0	0	1	6	0		AT3G49080	0.014031	18196338	18196353	16	+	1	1	0	4	3	0		AT1G53480	0.00511149	19.9705	0.00511149	19963069	19963215	147	+	13	91	16
AT3G24080	0.0120576	8696112	8696139	28	+	1	14	7	0	0	0		AT5G48950	0.0342155	19847367	19847385	19	-	17	0	13	2	3	1		AT2G38860	0.0140765	16234059	16234128	70	+	40	7	3	7	8	12		AT1G13390	0.00511815	3.63206	0.00511815	4592782	4592817	36	+	1	3	0
AT5G47880	0.012117	19386455	19386467	13	+	0	0	0	2	0	3		AT4G34560	0.0343238	16508682	16508770	89	-	3	1	1	2	2	2		AT5G16600	0.0142609	5440345	5440372	28	-	16	12	2	1	0	1		AT5G24800	0.00514286	15.0931	0.00514286	8516617	8516781	165	-	5	117	5
AT5G65310	0.0122016	26103653	26103701	49	+	0	0	0	3	2	0		AT1G61640	0.0344243	22746483	22746499	17	+	1	0	10	1	8	1		AT3G02880	0.0143687	634802	634815	14	-	13	9	1	0	0	0		AT4G25640	0.00514766	2.62699	0.00514766	13077106	13077132	27	+	0	0	3
AT1G64950	0.0122285	24128779	24128828	50	-	0	0	0	1	0	3		AT4G29950	0.0344838	14659262	14659305	44	-	0	0	0	1	12	2		AT5G12220	0.0144947	3952850	3952904	55	-	0	0	0	1	0	1		AT5G52640	0.00516643	2.09953	0.00516643	21355116	21355119	4	-	0	1	0
AT2G18960	0.0122405	8224875	8224877	3	-	0	8	0	10	4	8		AT5G12410	0.0345973	4021784	4021883	100	+	6	1	11	2	1	0		AT2G20580	0.0144991	8864817	8864851	35	-	55	61	10	10	5	10		AT4G02060	0.0051694	1.21195	0.0051694	905467	905488	22	-	0	6	1
AT3G37820	0.0122439	4243656	4243658	3	-	0	0	0	0	13	2		AT3G20230	0.0346035	7055481	7055496	16	+	0	0	15	0	0	0		AT1G19870	0.0145309	6897611	6897637	27	+	20	11	6	9	5	11		AT1G22300	0.00518328	8.53833	0.00518328	7880382	7880401	20	+	0	7	10
AT4G21220	0.0123041	11316766	11316899	134	+	0	12	0	3	1	4		AT1G14740	0.0346072	5075321	5075354	34	+	2	10	16	5	0	0		AT3G61190	0.0146081	22650620	22650726	107	+	43	33	5	12	2	5		AT5G60100	0.00521161	0.786865	0.00521161	24199336	24199341	6	+	0	0	0
AT4G15765	0.0123546	8975690	8975692	3	+	0	0	0	1	8	2		AT5G07440	0.0346764	2358030	2358064	35	-	14	0	3	1	0	0		AT5G52510	0.0146854	21308971	21308990	20	-	0	8	5	7	6	11		AT2G16940	0.00522045	3.21126	0.00522045	7346911	7346948	38	+	0	0	1
AT5G11970	0.0123589	3862979	3863144	166	+	42	276	102	70	64	46		AT4G08580	0.0351771	5463793	5463910	118	-	8	1	17	0	1	0		AT4G15760	0.0148119	8973237	8973240	4	+	0	0	0	0	0	2		AT5G53880	0.00527943	5.14335	0.00527943	21873187	21873244	58	+	1	7	1
AT1G21980	0.0123949	7735523	7735584	62	-	0	5	0	9	17	2		AT1G04300	0.0352532	1148781	1148782	2	+	0	0	0	1	3	1		AT1G76980	0.0148218	28926789	28926814	26	+	0	2	0	2	2	3		AT5G45480	0.00533192	1.2594	0.00533192	18427584	18427587	4	+	0	0	0
AT1G08510	0.0124039	2691267	2691367	101	+	6	69	30	3	2	0		AT5G63320	0.0353303	25375206	25375245	40	+	0	0	0	2	0	3		AT1G12140	0.0148915	4123438	4123468	31	-	93	10	6	10	1	0		AT5G10160	0.00534164	8.75176	0.00534164	3187232	3187342	111	-	5	49	17
AT1G27210	0.0125069	9456348	9456389	42	+	0	0	0	2	7	0		AT2G18890	0.0353911	8186710	8186859	150	-	0	0	0	3	8	1		AT3G10740	0.0149232	3363900	3363905	6	+	14	0	6	3	4	3		AT1G51170	0.00535755	2.29775	0.00535755	18953978	18953993	16	+	0	2	4
AT5G11970	0.0125571	3863467	3863478	12	+	0	15	0	9	22	9		AT2G01910	0.0354144	419228	419234	7	-	0	0	0	3	5	0		AT1G57600	0.01494	21330570	21330639	70	+	47	21	10	2	6	1		AT1G54030	0.00539675	0.945073	0.00539675	20168678	20168689	12	-	0	0	0
AT4G21220	0.0125585	11318961	11319016	56	+	0	15	12	0	0	0		AT5G04850	0.0355654	1407981	1408140	160	+	20	2	22	9	4	3		AT5G03880	0.0150195	1038450	1038564	115	+	118	39	15	11	6	10		ATMG00640	0.00539744	0.352556	0.00539744	188309	188318	10	+	0	4	0
AT5G54960	0.0125734	22311047	22311063	17	+	0	2	0	3	1	2		AT5G49680	0.0355975	20187302	20187327	26	-	0	2	18	0	0	0		AT1G14650	0.0150304	5029132	5029149	18	-	6	1	4	6	3	11		AT4G34230	0.00540635	20.4478	0.00540635	16387407	16387464	58	+	8	8	3
AT3G61800	0.0126326	22874548	22874604	57	+	0	3	3	0	1	0		AT5G20290	0.0356483	6852163	6852190	28	+	0	0	0	6	0	2		AT5G61440	0.0150329	24708761	24708853	93	-	48	8	15	5	9	0		AT4G02890	0.00541478	18.1927	0.00541478	1278732	1278754	23	+	0	1	0
AT4G26080	0.012636	13220065	13220162	98	+	4	143	52	1	5	1		AT5G05170	0.0358375	1533978	1534001	24	+	1	0	0	5	4	3		AT2G25180	0.0150423	10726037	10726067	31	+	0	0	1	2	1	2		AT4G19670	0.00543038	11.5037	0.00543038	10699161	10699262	102	+	7	50	16
AT5G15120	0.0127078	4900427	4900437	11	-	2	18	5	5	0	0		AT1G29900	0.0358543	10472188	10472225	38	-	2	0	11	0	0	0		AT3G55980	0.0152035	20778517	20778527	11	-	1	1	1	1	0	4		AT3G06110	0.00546779	0.72441	0.00546779	1844662	1844664	3	-	0	0	0
AT4G16520	0.0127142	9307348	9307362	15	+	0	1	0	12	1	1		AT1G55460	0.0359643	20708155	20708188	34	-	0	0	0	2	6	2		AT3G48050	0.0152049	17736542	17736561	20	+	0	1	0	2	0	4		AT4G16830	0.00546803	1.04083	0.00546803	9471902	9471903	2	-	0	0	0
AT2G04410	0.0127404	1534201	1534234	34	+	0	4	3	14	7	11		AT2G37440	0.0360085	15722087	15722169	83	-	0	0	0	1	2	1		AT5G10950	0.0152282	3459511	3459665	155	+	141	54	20	7	3	5		AT1G67820	0.00547888	1.9788	0.00547888	25430812	25430821	10	-	0	1	0
AT1G05560	0.0127509	1646166	1646190	25	+	0	3	0	6	10	0		AT1G32530	0.0360102	11760898	11760920	23	+	0	0	0	2	1	3		AT5G05570	0.0152301	1663173	1663202	30	-	22	50	8	2	11	14		AT1G24160	0.00548064	4.7038	0.00548064	8553366	8553439	74	+	2	31	5
AT5G66950	0.012757	26735343	26735369	27	-	0	0	0	3	0	4		ATMG00510	0.0361062	134249	134264	16	-	0	0	0	0	10	0		AT2G02510	0.015245	673555	673569	15	-	0	0	4	4	2	4		AT1G54030	0.00551929	32.3884	0.00551929	20169495	20169779	285	-	14	83	71
AT2G26770	0.0127629	11406736	11406753	18	+	0	0	0	3	1	0		AT4G18020	0.0361937	10003545	10003567	23	+	5	0	28	0	0	0		AT4G31800	0.0152833	15383971	15383978	8	-	1	0	0	2	0	0		AT4G24290	0.00552491	47.976	0.00552491	12597935	12598068	134	-	18	241	43
AT1G19660	0.0128078	6800357	6800383	27	+	0	1	1	6	1	2		AT2G02230	0.0362879	591265	591274	10	+	0	0	0	0	14	2		AT3G61300	0.0153306	22690586	22690609	24	-	7	2	3	0	0	0		AT5G37370	0.00552885	3.76859	0.00552885	14813000	14813008	9	+	1	4	0
AT5G37070	0.0128415	14651969	14651972	4	-	0	0	0	2	1	1		AT5G66280	0.0364087	26477609	26477746	138	-	5	8	22	13	8	8		AT5G66730	0.0153355	26643999	26644072	74	+	1	3	1	1	1	4		ATCG00100	0.0055951	0.877605	0.0055951	9181	9184	4	-	0	1	0
AT3G56190	0.0129443	20848288	20848321	34	+	0	0	0	1	5	1		AT1G32100	0.0364488	11546310	11546422	113	+	5	7	27	21	14	4		AT1G30700	0.0153388	10893240	10893259	20	-	20	11	6	24	11	16		AT1G80360	0.00560324	11.2763	0.00560324	30208714	30208728	15	+	0	8	8
AT3G63520	0.0129708	23455423	23455435	13	-	0	0	0	2	5	0		AT1G17745	0.0364989	6104808	6104825	18	-	0	0	0	2	0	8		AT4G00752	0.0154085	320306	320317	12	+	2	18	5	1	2	7		AT4G31410	0.00562642	2.13408	0.00562642	15244937	15244975	39	-	0	2	0
AT1G62660	0.0130004	23203555	23203866	312	-	51	1039	70	260	185	135		AT1G73330	0.0366548	27568687	27569027	341	+	423	504	494	1382	1013	348		AT2G27210	0.0154563	11636381	11636389	9	-	0	0	0	0	0	2		AT5G03330	0.00562657	0.945073	0.00562657	808358	808360	3	-	0	0	0
AT1G47278	0.0130056	17331842	17331961	120	-	32	116	34	19	87	7		AT2G42780	0.0367154	17802716	17802820	105	-	1	2	7	5	1	0		AT1G30460	0.0154952	10772106	10772136	31	+	11	6	0	0	0	0		AT4G24190	0.00563997	3.39497	0.00563997	12552296	12552319	24	+	0	1	2
AT3G57540	0.0130095	21301767	21301788	22	+	0	1	0	1	7	1		AT1G62380	0.0367271	23082592	23082627	36	-	0	0	0	3	0	5		AT3G24530	0.0155313	8945425	8945519	95	+	45	10	8	2	1	2		AT4G36130	0.00567898	2.0949	0.00567898	17098573	17098575	3	-	0	4	0
AT2G39970	0.0130125	16685707	16685712	6	+	0	0	0	2	0	1		AT4G32440	0.0367443	15658496	15658502	7	-	0	0	0	9	0	1		AT1G14920	0.0155876	5151237	5151361	125	-	16	6	2	3	1	2		AT5G42870	0.00568251	3.76792	0.00568251	17185450	17185526	77	+	4	22	3
AT4G09520	0.0130302	6024881	6024900	20	+	4	6	6	0	0	0		AT1G72830	0.0368267	27407642	27407657	16	+	0	0	0	0	4	1		AT5G58690	0.0156649	23709596	23709699	104	+	26	61	6	3	0	2		AT5G08590	0.00568511	3.71149	0.00568511	2785860	2785874	15	-	0	5	0
AT4G16380	0.0130516	9255517	9255594	78	-	0	13	0	14	14	3		AT1G72060	0.0371573	27118871	27118890	20	-	0	1	15	0	0	0		AT5G09850	0.0156763	3063692	3063700	9	+	3	0	1	0	4	2		AT2G18193	0.00569148	0.882617	0.00569148	7918322	7918323	2	+	0	0	0
AT5G13820	0.0130814	4464287	4464288	2	-	0	0	0	6	1	0		AT5G44380	0.037331	17879631	17879692	62	+	0	1	0	1	23	3		AT1G52070	0.0156818	19364887	19365040	154	+	60	23	10	4	3	3		AT1G61560	0.00569442	1.42178	0.00569442	22711048	22711056	9	+	0	0	0
AT1G62330	0.0132124	23050160	23050229	70	-	5	36	1	0	0	0		AT5G57330	0.0373687	23218277	23218299	23	-	0	0	0	0	2	1		AT1G02810	0.0157083	620371	620448	78	-	39	2	5	2	1	0		AT3G37820	0.00570584	0.945073	0.00570584	7883978	7883982	5	-	0	0	0
AT2G37150	0.0132778	15603567	15603674	108	+	5	23	25	1	1	0		AT2G17420	0.0373882	7565161	7565185	25	-	0	0	0	5	0	1		AT3G43210	0.0157669	15190926	15190975	50	-	6	2	1	0	0	0		AT5G19780	0.00572508	3.09475	0.00572508	6688857	6688904	48	-	0	4	2
AT1G47278	0.0132953	17331993	17332037	45	-	5	28	33	0	3	0		AT1G66070	0.0374872	24595802	24595969	168	+	9	3	15	5	4	3		AT4G14350	0.0158224	8259713	8259752	40	+	1	1	0	3	0	3		AT3G37820	0.00575847	1.7382	0.00575847	6064846	6064848	3	-	0	0	0
AT5G17760	0.0133454	5860700	5860705	6	+	0	0	0	1	15	0		AT3G01390	0.0375301	149930	150031	102	+	13	8	15	8	35	4		AT3G05220	0.0158319	1490633	1490644	12	-	4	1	0	5	1	5		AT1G11240	0.00578746	1.21984	0.00578746	3767140	3767154	15	+	0	0	0
AT5G03280	0.0133544	790563	790599	37	-	0	0	1	4	18	0		AT3G50930	0.037552	18931742	18931778	37	-	0	1	0	4	1	1		AT5G57610	0.0158382	23329102	23329146	45	-	33	42	9	11	8	20		AT4G30080	0.00579127	0.474623	0.00579127	14703996	14704016	21	+	0	0	0
AT5G43100	0.0133849	17302853	17303105	253	-	3	67	6	9	18	5		AT5G59780	0.0376229	24083180	24083240	61	+	2	0	0	1	11	3		AT1G03970	0.0161159	1018723	1018816	94	-	5	11	0	7	4	6		AT5G18640	0.00579266	0.701515	0.00579266	6215562	6215600	39	-	0	0	0
AT3G04910	0.0134095	1357649	1357651	3	-	0	0	0	4	2	6		AT1G79930	0.0378006	30064253	30064268	16	+	0	0	0	6	1	2		AT1G75130	0.0162536	28201422	28201423	2	+	0	0	0	5	0	0		AT1G08970	0.0057997	1.82981	0.0057997	2884067	2884081	15	-	1	0	0
AT1G78060	0.0134597	29349658	29349793	136	+	2	64	10	13	10	3		AT5G45190	0.037808	18278474	18278501	28	+	0	0	0	2	0	5		AT3G61050	0.0163816	22601043	22601184	142	-	117	65	47	13	8	12		AT2G15480	0.0058063	1.8485	0.0058063	6762715	6762732	18	-	0	0	0
AT1G80550	0.0134704	30285965	30285968	4	+	0	12	2	0	0	0		AT2G45400	0.0379288	18703861	18703919	59	+	3	0	18	1	1	3		AT1G32640	0.0164806	11798780	11798985	206	+	99	49	26	9	13	17		AT1G75950	0.00583321	4.65786	0.00583321	28517381	28517427	47	-	0	1	0
AT1G02780	0.0134751	607806	608013	208	+	118	1335	280	212	121	101		AT2G39370	0.0379407	16443974	16444045	72	+	4	0	14	4	0	3		AT2G19810	0.0165989	8551823	8551918	96	-	2	23	2	0	1	1		AT3G14067	0.0058791	1.12826	0.0058791	4658705	4658714	10	+	0	0	0
AT4G39880	0.0135636	18504941	18504959	19	-	0	2	0	3	4	3		AT3G24210	0.0380795	8754888	8754897	10	+	11	0	0	0	0	0		AT3G50690	0.0167626	18836535	18836610	76	+	27	13	6	6	3	1		AT1G08970	0.00589534	1.33987	0.00589534	2883829	2883849	21	-	0	0	1
AT4G31700	0.0135793	15346015	15346239	225	+	68	1031	52	244	77	48		AT2G38410	0.0382132	16089436	16089448	13	+	0	0	0	0	1	2		AT2G01950	0.0167658	441592	441596	5	+	1	0	0	0	3	3		AT3G09200	0.00591886	9.96051	0.00591886	2823404	2823429	26	+	1	1	2
AT3G57550	0.0135876	21308996	21309027	32	-	0	0	1	2	1	1		AT4G17220	0.0383656	9657384	9657392	9	+	0	0	0	2	2	3		AT2G44200	0.0168337	18278409	18278527	119	-	11	11	5	0	1	0		AT2G21250	0.00593786	15.8293	0.00593786	9103122	9103280	159	+	6	88	26
AT1G06410	0.0136113	1956568	1956587	20	-	0	0	0	7	0	3		AT5G14030	0.0383877	4529273	4529299	27	-	0	0	0	1	2	1		AT5G54680	0.0168656	22218627	22218649	23	-	9	6	5	2	5	9		AT2G24260	0.00595884	1.50873	0.00595884	10319606	10319608	3	+	0	3	0
AT1G55490	0.0136225	20717699	20717703	5	+	0	0	0	2	2	0		AT1G18070	0.0384633	6216627	6216628	2	+	0	0	0	9	0	4		AT5G65670	0.0171647	26254916	26254945	30	-	3	0	0	1	0	4		AT1G06760	0.00598237	95.6147	0.00598237	2076266	2076638	373	+	29	498	87
AT2G24860	0.0136298	10587829	10587844	16	+	0	0	0	1	12	0		AT5G12240	0.0385588	3958839	3959061	223	+	10	2	19	15	9	2		AT2G21560	0.0174989	9230431	9230476	46	+	52	57	11	13	3	0		AT4G18820	0.00598641	0.67862	0.00598641	10331097	10331109	13	-	0	0	0
AT2G25520	0.0136434	10862157	10862396	240	-	22	335	110	97	66	45		AT5G20400	0.0385987	6896237	6896384	148	-	19	5	71	17	15	14		AT4G40010	0.0175819	18548726	18548765	40	+	12	0	3	3	7	1		AT5G45380	0.00600117	21.043	0.00600117	18395661	18395681	21	-	0	25	0
AT4G15610	0.0136621	8910298	8910301	4	-	2	19	5	0	0	0		AT5G47690	0.0386955	19325315	19325316	2	-	0	0	0	3	1	2		AT4G14910	0.0176422	8528105	8528198	94	+	35	5	3	1	3	4		AT3G15120	0.00600977	3.52579	0.00600977	5088368	5088402	35	+	3	26	2
AT2G47800	0.0137868	19580372	19580375	4	-	2	38	24	0	2	0		AT5G43630	0.0386974	17528247	17528253	7	-	0	0	0	1	0	10		AT4G36210	0.0177573	17132572	17132574	3	-	0	0	0	0	0	5		AT5G04340	0.00602051	1.99213	0.00602051	1216307	1216308	2	+	0	0	0
AT5G59780	0.0138217	24083180	24083240	61	+	2	4	0	4	11	6		AT1G67230	0.0387362	25152484	25152495	12	+	0	0	0	0	8	4		AT5G19900	0.0178398	6729013	6729076	64	+	0	0	1	1	5	2		AT5G64030	0.00605253	7.92482	0.00605253	25625208	25625226	19	-	2	9	4
AT2G23450	0.0138229	9988703	9988830	128	+	10	49	5	22	22	9		AT4G05400	0.0387485	2742986	2743035	50	-	0	0	0	2	2	1		AT5G66950	0.0178635	26735164	26735218	55	-	4	0	0	0	2	5		AT5G39740	0.00607151	2.03721	0.00607151	15904932	15904983	52	-	0	0	1
AT1G03060	0.0138571	715931	715939	9	+	0	1	0	1	4	3		AT5G06440	0.0387549	1964448	1964532	85	+	2	0	9	2	0	1		AT4G33090	0.0179464	15967906	15967907	2	+	1	0	1	3	1	0		AT4G16260	0.00607181	2.99466	0.00607181	9200284	9200293	10	+	0	0	7
AT4G36960	0.013884	17429719	17429783	65	-	0	2	14	6	10	2		AT4G32940	0.038817	15901340	15901358	19	+	1	0	0	0	22	6		AT3G63300	0.0180244	23387842	23387848	7	-	5	1	1	0	0	3		AT1G69620	0.00612598	7.89722	0.00612598	26191030	26191057	28	-	0	3	3
AT5G06360	0.0139669	1946613	1946753	141	-	22	217	105	30	19	19		AT5G46210	0.0388924	18731484	18731487	4	+	11	6	61	5	8	1		AT1G59900	0.0181012	22053970	22053972	3	-	13	7	1	0	0	0		AT3G24170	0.00615196	5.237	0.00615196	8729756	8729772	17	+	1	3	0
AT4G34135	0.0139835	16346028	16346042	15	+	0	1	11	7	4	3		AT2G28470	0.0392898	12168845	12168988	144	+	21	7	14	27	28	7		AT2G16530	0.0181254	7162914	7162966	53	+	2	11	1	1	4	5		AT4G35110	0.00615329	3.1175	0.00615329	16712889	16712894	6	+	1	1	0
AT1G02780	0.0139909	608611	608635	25	+	0	8	0	4	15	4		AT2G34357	0.0396533	14503894	14503899	6	-	0	1	8	0	0	0		AT2G28270	0.018145	12054287	12054289	3	-	16	0	6	0	15	0		AT5G67620	0.00618095	1.58211	0.00618095	26965278	26965303	26	+	1	0	0
AT2G25520	0.0140203	10861892	10861932	41	-	0	8	0	11	17	3		AT1G66580	0.0397521	24839767	24839776	10	-	0	0	0	2	0	4		AT1G79830	0.0182299	30027603	30027936	334	+	54	45	11	6	7	9		AT5G47120	0.00618634	1.10537	0.00618634	19136717	19136726	10	-	0	0	0
AT5G15120	0.0140779	4900539	4900603	65	-	0	0	0	2	0	2		AT1G05300	0.0397545	1545169	1545180	12	+	0	0	0	3	0	7		AT5G43630	0.0183317	17530173	17530189	17	-	1	0	1	4	1	2		AT1G67920	0.00621334	1.85527	0.00621334	25473767	25473810	44	-	0	1	1
AT3G37820	0.0141029	7543340	7543463	124	-	3	36	22	1	1	0		AT2G37840	0.039845	15856081	15856089	9	-	18	5	51	11	6	1		AT4G01110	0.0183956	479979	480059	81	+	46	5	6	2	2	5		AT3G05590	0.00622707	24.2365	0.00622707	1622712	1622777	66	-	4	9	10
AT1G03730	0.0142329	930813	930855	43	+	3	38	12	6	2	3		AT4G17300	0.0398992	9682302	9682327	26	-	0	0	0	4	0	1		AT5G65220	0.0184065	26061641	26061642	2	-	3	0	0	2	0	0		AT2G42750	0.00624417	2.73585	0.00624417	17795530	17795592	63	-	0	5	2
AT1G32640	0.0142629	11799594	11799619	26	+	0	0	4	8	10	3		AT2G14285	0.0401607	6053186	6053187	2	+	0	0	0	0	13	0		AT2G22560	0.0184134	9587965	9587995	31	-	1	1	3	0	0	0		AT3G37820	0.00630726	0.990863	0.00630726	5020123	5020191	69	-	0	0	0
AT5G49890	0.0142692	20288041	20288180	140	+	14	13	18	14	3	3		AT5G12030	0.0402322	3884414	3884432	19	+	6	0	0	0	0	7		AT5G63550	0.01844	25447796	25447906	111	-	66	38	13	2	1	2		AT4G23850	0.00630992	1.64366	0.00630992	12404448	12404455	8	+	0	1	0
AT3G51260	0.0143238	19032905	19033097	193	-	54	294	74	45	20	19		AT4G16630	0.0402487	9366280	9366333	54	+	0	0	0	5	0	2		AT3G49060	0.0185273	18187191	18187269	79	+	3	3	6	0	0	0		AT5G27850	0.0063339	21.3322	0.0063339	9874234	9874273	40	-	1	11	11
AT5G56460	0.0143967	22865330	22865331	2	-	0	3	0	1	7	0		AT1G51980	0.0403777	19323381	19323515	135	+	27	3	72	39	32	12		AT3G49210	0.0185307	18241103	18241233	131	+	118	23	17	4	4	0		AT5G67480	0.00635691	6.78068	0.00635691	26930924	26930984	61	+	2	25	13
AT1G80550	0.014429	30284973	30284998	26	+	0	0	0	1	0	1		AT1G72390	0.0403973	27251518	27251542	25	-	0	0	0	4	0	2		AT1G10840	0.0185315	3607750	3607782	33	+	69	26	11	1	0	2		AT4G15180	0.00639104	1.60288	0.00639104	8653544	8653551	8	-	0	0	0
AT2G45890	0.01444	18885506	18885576	71	-	0	20	0	7	12	3		AT3G52990	0.0404196	19652376	19652565	190	-	45	14	144	44	42	20		AT2G01250	0.0185398	134089	134115	27	+	1	1	5	3	1	4		AT3G37820	0.00639181	2.90395	0.00639181	2457383	2457438	56	-	0	4	1
AT5G56460	0.0145009	22867955	22868036	82	-	4	3	5	0	0	0		AT2G28390	0.0404318	12139634	12139684	51	+	2	0	0	5	5	0		AT2G26480	0.0185516	11265360	11265364	5	-	0	1	1	10	0	1		AT3G54080	0.00639222	2.05374	0.00639222	20026424	20026432	9	-	0	1	0
AT1G78060	0.0145746	29350041	29350074	34	+	0	0	0	8	0	2		AT5G02870	0.0405674	659607	659783	177	-	42	24	115	97	54	21		AT5G52640	0.0186917	21355116	21355119	4	-	5	1	0	7	1	3		AT3G03790	0.00640461	0.791038	0.00640461	965845	965856	12	-	0	0	0
AT1G64530	0.0145861	23962962	23963132	171	-	5	41	14	4	7	3		AT1G66900	0.0405771	24961321	24961324	4	-	0	0	0	6	1	3		AT1G02740	0.0186932	599750	599760	11	+	2	8	4	0	0	0		AT3G37820	0.00646936	3.9176	0.00646936	6664985	6665037	53	-	0	5	0
AT3G44110	0.0146488	15869882	15869899	18	+	0	0	0	2	0	1		AT4G11420	0.040729	6948450	6948515	66	+	0	3	0	9	8	9		AT3G57010	0.0186999	21096142	21096151	10	+	7	1	2	1	2	3		AT2G01520	0.00650252	8.36437	0.00650252	236647	236670	24	-	2	1	16
AT5G35450	0.0146603	13671033	13671046	14	-	0	11	9	0	0	0		AT1G57860	0.0408689	21429817	21429978	162	+	42	5	41	23	38	6		AT1G29220	0.0188474	10212396	10212485	90	+	9	13	1	5	2	11		ATMG00690	0.00652801	0.12859	0.00652801	204167	204242	76	+	0	3	0
AT5G43100	0.0147486	17302415	17302426	12	-	0	0	0	1	4	1		AT4G36750	0.0408958	17324911	17324921	11	-	0	0	0	2	0	4		AT2G21950	0.0188535	9353145	9353267	123	+	50	26	5	1	1	4		AT3G12920	0.00655063	1.33778	0.00655063	4122306	4122307	2	+	0	0	1
AT3G37820	0.0147667	6745119	6745153	35	-	0	7	0	14	2	15		AT1G14610	0.0409082	5008218	5008367	150	+	19	5	28	8	7	4		AT1G55310	0.0189021	20631997	20632009	13	-	0	0	1	1	0	3		AT5G47820	0.00655527	8.33299	0.00655527	19372701	19372793	93	-	5	43	13
AT1G54710	0.0148023	20416804	20416844	41	+	6	80	19	2	1	2		AT1G18260	0.0409808	6278783	6278880	98	+	1	1	5	4	11	2		AT3G14180	0.0189124	4708176	4708195	20	+	0	5	0	1	2	7		AT5G66400	0.00656718	1.01584	0.00656718	26518480	26518492	13	+	0	0	0
AT1G51680	0.0148055	19159650	19159652	3	+	0	0	0	1	0	7		AT4G34350	0.0411881	16428495	16428591	97	+	5	17	15	25	22	8		AT5G57460	0.0189459	23277399	23277483	85	-	14	26	13	6	11	14		AT2G22300	0.0065805	3.39625	0.0065805	9476098	9476135	38	-	1	2	2
AT1G32170	0.0148541	11577761	11578024	264	-	65	297	114	53	40	18		AT3G57120	0.0412962	21140527	21140620	94	-	0	1	6	0	3	1		AT2G01530	0.0190512	239976	240153	178	-	69	3	43	19	20	31		AT3G13790	0.00660285	39.2068	0.00660285	4532889	4533064	176	+	29	109	60
AT5G64340	0.014893	25733217	25733218	2	+	0	0	1	3	2	0		AT3G15610	0.0413097	5291057	5291073	17	+	0	0	0	1	3	1		AT5G64410	0.0191524	25750861	25750920	60	+	34	62	10	39	7	33		AT2G01820	0.00661062	7.50741	0.00661062	357415	357535	121	+	1	37	10
AT1G44160	0.0149054	16795912	16795928	17	-	0	0	0	2	2	0		AT5G19080	0.0413132	6380570	6380606	37	-	6	0	7	2	4	1		ATMG00690	0.0191978	203802	203818	17	+	64	4	1	20	0	5		AT1G75950	0.00661127	137.955	0.00661127	28517551	28517752	202	-	61	496	217
AT4G17500	0.014933	9760222	9760344	123	-	2	105	26	8	20	7		AT5G10360	0.0413948	3258886	3258911	26	+	0	0	0	4	0	7		AT1G49840	0.0192431	18454269	18454322	54	-	4	2	2	0	0	0		AT1G71360	0.006612	0.696502	0.006612	26892441	26892446	6	+	0	1	0
AT4G36960	0.0149408	17427160	17427161	2	-	0	1	14	0	0	0		AT1G13960	0.0414665	4778365	4778409	45	-	0	0	0	5	0	2		AT4G33150	0.0193163	15985103	15985293	191	+	169	129	39	44	26	29		AT4G36980	0.00661372	2.48712	0.00661372	17433632	17433745	114	+	0	24	7
AT3G48180	0.0149524	17790335	17790541	207	+	3	201	24	2	35	3		AT5G12110	0.0415483	3915860	3915988	129	-	7	0	12	3	15	1		AT5G63790	0.0193641	25526493	25526677	185	+	194	160	31	43	12	23		AT1G13020	0.00662841	3.73478	0.00662841	4440469	4440620	152	+	1	15	8
AT4G09520	0.014977	6024797	6024826	30	+	0	1	0	1	0	1		AT1G22410	0.041746	7914778	7914958	181	-	102	33	41	46	49	27		AT1G59640	0.0193941	21909175	21909192	18	+	1	3	0	0	0	0		AT5G05690	0.00665427	1.51247	0.00665427	1704380	1704385	6	+	0	9	8
AT3G28940	0.0149929	10968576	10968579	4	+	0	2	0	6	9	1		AT1G70420	0.0417587	26540282	26540292	11	+	0	0	0	2	16	0		AT1G13350	0.0195334	4575593	4575654	62	+	0	5	0	3	0	5		AT2G36340	0.00666993	1.98641	0.00666993	15237214	15237251	38	-	0	1	1
AT1G19110	0.0150326	6605242	6605295	54	-	0	0	0	8	1	0		AT3G52300	0.0418109	19397719	19397720	2	-	0	0	0	2	1	3		AT4G39680	0.0196586	18414279	18414472	194	+	59	38	9	6	4	4		AT2G30620	0.00667974	1.2823	0.00667974	13045517	13045522	6	-	0	0	0
AT2G24830	0.0150342	10576788	10576912	125	+	2	33	23	3	2	1		AT5G55310	0.0419055	22434056	22434062	7	+	0	1	0	2	2	5		AT1G31860	0.0197253	11436185	11436242	58	+	1408	298	184	148	145	56		AT4G32070	0.00671945	66.288	0.00671945	15506252	15506508	257	+	45	146	42
AT3G37820	0.0151132	7907126	7907141	16	-	0	1	0	2	5	1		AT5G21020	0.0419467	7139149	7139179	31	-	0	0	0	1	8	0		AT4G26455	0.0197728	13366320	13366321	2	-	1	1	0	3	3	0		AT1G20010	0.00672971	1.06079	0.00672971	6938064	6938085	22	+	0	1	0
AT2G33040	0.0151384	14018629	14018877	249	+	35	663	110	74	70	50		AT4G34110	0.0421041	16337833	16337893	61	-	0	0	1	6	1	16		AT5G65210	0.0199308	26060763	26060799	37	-	85	15	25	16	21	30		AT2G27730	0.00673812	40.0963	0.00673812	11819764	11819865	102	+	14	169	83
AT5G14440	0.015139	4657139	4657153	15	+	0	0	0	1	6	0		AT5G65260	0.0421375	26081514	26081544	31	+	2	1	0	0	0	0		AT3G59680	0.0202025	22044673	22044674	2	-	2	10	2	0	0	0		AT5G63410	0.00677241	2.6704	0.00677241	25395015	25395050	36	+	5	12	4
AT1G70880	0.0151683	26722771	26723003	233	+	8	345	41	85	72	17		AT5G54430	0.0424414	22099165	22099175	11	+	0	1	0	4	5	3		AT5G05110	0.0202707	1507387	1507546	160	+	436	216	58	92	47	73		AT4G31160	0.00677794	1.44812	0.00677794	15152628	15152659	32	-	0	0	1
AT1G64530	0.0151762	23961814	23961831	18	-	0	2	0	3	13	0		AT4G01560	0.0424482	676986	677027	42	+	9	0	0	0	0	0		AT5G46150	0.0203371	18709351	18709362	12	+	0	0	0	0	0	2		AT3G04120	0.00678357	25.6297	0.00678357	1082790	1082831	42	-	1	7	32
AT5G07220	0.0151795	2265195	2265440	246	+	32	300	56	38	46	21		AT1G62310	0.0424696	23038880	23038922	43	+	0	0	0	4	1	0		AT3G06590	0.0203649	2054872	2054887	16	+	1	0	0	1	1	0		AT5G07890	0.00678766	3.95967	0.00678766	2517380	2517438	59	+	1	24	3
AT3G05090	0.0151884	1420233	1420243	11	+	0	0	0	1	2	1		AT1G12000	0.0425174	4052963	4052964	2	+	0	0	0	9	0	1		AT2G22125	0.0205127	9414362	9414374	13	-	10	5	2	0	0	0		AT4G23680	0.00679243	199.508	0.00679243	12336139	12336335	197	+	58	486	205
AT5G61030	0.0152016	24562072	24562083	12	-	0	5	0	6	1	2		AT1G35720	0.0425818	13226743	13226756	14	-	0	0	0	3	11	1		AT3G01280	0.0205705	87917	88047	131	-	137	57	28	20	23	24		AT3G57330	0.00682941	8.61609	0.00682941	21211433	21211542	110	+	2	34	9
AT2G19060	0.0152119	8259920	8260027	108	-	3	5	0	4	0	2		AT5G22080	0.0427421	7310286	7310539	254	+	11	14	29	12	12	5		AT5G44290	0.0206413	17840365	17840627	263	+	124	48	13	11	5	21		AT1G63310	0.00683813	0.497518	0.00683813	23486320	23486321	2	+	0	0	0
AT3G57020	0.0152178	21100121	21100127	7	+	0	0	0	4	1	2		AT2G22560	0.0427616	9586636	9586655	20	-	0	0	0	4	9	3		AT3G24503	0.020646	8921672	8921689	18	+	3	4	4	4	3	14		AT2G25730	0.00685547	2.59217	0.00685547	10972102	10972124	23	+	0	1	1
AT1G21920	0.015241	7705314	7705329	16	+	0	4	0	3	29	7		AT1G04750	0.0428263	1332385	1332404	20	+	0	0	0	3	0	7		AT5G13030	0.0206693	4136551	4136641	91	-	102	35	14	2	12	5		AT2G33370	0.00689658	57.3781	0.00689658	14143484	14143640	157	+	20	276	49
AT5G36880	0.0153107	14535071	14535097	27	+	0	0	0	7	1	0		AT1G07510	0.0430895	2309487	2309552	66	-	2	9	31	8	5	2		AT5G08160	0.0207467	2625547	2625765	219	+	27	27	9	5	7	7		AT4G17060	0.00690291	3.04533	0.00690291	9593506	9593575	70	+	4	10	6
AT4G04610	0.0153726	2326920	2327048	129	-	10	100	31	26	34	11		AT2G31650	0.0431289	13455261	13455307	47	+	4	3	0	2	0	1		AT3G57330	0.0208493	21212770	21212783	14	+	0	0	0	0	2	1		AT2G26650	0.0069615	5.81679	0.0069615	11336499	11336507	9	+	13	12	6
AT3G47450	0.0153739	17485965	17486024	60	+	0	37	0	1	2	0		AT3G01130	0.0433093	44106	44107	2	+	0	0	0	0	9	2		AT4G34630	0.0208693	16536773	16536987	215	+	89	47	12	20	7	22		AT5G44610	0.00698104	20.6995	0.00698104	17993693	17993696	4	+	0	2	1
AT4G31700	0.0153914	15346451	15346477	27	+	0	6	1	30	2	5		AT1G02500	0.043316	519695	519715	21	-	0	0	0	1	3	1		AT2G37170	0.0208703	15613616	15613619	4	+	92	7	26	4	67	42		AT5G06600	0.00698194	10.3447	0.00698194	2019083	2019189	107	+	5	59	16
AT5G10360	0.0154541	3258439	3258647	209	+	53	535	123	127	42	24		AT2G15580	0.0433677	6798142	6798147	6	-	0	1	0	0	6	3		AT1G08320	0.020956	2621894	2622038	145	+	73	54	13	7	5	14		AT5G01350	0.00698811	58.2481	0.00698811	145470	145787	318	+	23	190	47
AT2G19060	0.0154728	8259832	8259857	26	-	5	10	2	0	0	0		AT1G61795	0.0434081	22820897	22821053	157	-	5	3	2	5	30	1		AT2G31230	0.0209878	13306514	13306547	34	+	15	2	3	0	0	0		AT5G13640	0.00699345	6.38773	0.00699345	4397418	4397554	137	-	2	32	4
AT3G48180	0.015482	17790699	17790714	16	+	0	13	0	4	12	1		AT4G07390	0.0434777	4197452	4197576	125	-	19	14	19	13	13	3		AT1G02840	0.0210134	629815	629876	62	-	3	10	2	1	2	3		AT4G20860	0.00700879	1.89776	0.00700879	11173611	11173640	30	-	0	0	1
AT4G20460	0.0155138	11029998	11030045	48	+	0	4	0	5	23	2		AT3G06210	0.0435299	1883366	1883424	59	-	5	1	13	13	11	5		AT5G46760	0.0210993	18974498	18974549	52	-	24	25	4	4	2	1		AT5G24800	0.00701268	1.43842	0.00701268	8515823	8515843	21	-	0	0	0
AT3G37820	0.0155168	6476557	6476561	5	-	0	1	0	1	5	2		AT4G37880	0.0435365	17811253	17811257	5	-	0	0	0	2	10	0		AT5G18860	0.0211404	6290700	6290735	36	-	22	5	1	0	0	0		AT3G63500	0.00702258	1.81241	0.00702258	23449430	23449479	50	+	0	0	1
AT5G04590	0.0155425	1322088	1322099	12	-	0	0	0	0	3	8		AT5G54870	0.0435564	22291724	22291807	84	-	26	9	22	16	10	7		AT4G16110	0.0211406	9116066	9116194	129	-	19	30	9	6	6	6		AT1G26850	0.00702534	2.00169	0.00702534	9302225	9302232	8	+	0	1	0
AT4G23650	0.0155468	12325826	12325834	9	+	0	0	0	6	0	10		AT3G47610	0.0435978	17550403	17550407	5	-	0	1	0	3	11	4		AT4G35160	0.021162	16731088	16731103	16	+	0	0	0	1	0	1		AT4G37930	0.00703723	2.00592	0.00703723	17832974	17833004	31	+	0	5	1
AT2G43040	0.0155546	17895915	17895968	54	+	0	11	8	2	4	2		AT3G48710	0.0436814	18044174	18044236	63	-	10	2	10	3	8	4		AT1G70590	0.0211879	26618862	26618880	19	-	7	3	0	7	2	2		AT1G79940	0.00706659	10.1198	0.00706659	30073234	30073416	183	-	7	47	19
AT1G22840	0.01563	8080361	8080482	122	-	111	813	123	108	81	38		AT5G01100	0.0438394	34722	34767	46	+	0	6	9	2	0	0		AT1G10522	0.021223	3471397	3471489	93	-	23	8	3	0	0	0		AT1G30690	0.00710464	0.967968	0.00710464	10889018	10889032	15	-	0	0	0
AT1G43170	0.0156905	16267762	16267776	15	-	0	3	1	5	2	7		AT4G19610	0.0439257	10681557	10681579	23	-	0	0	0	2	1	0		AT2G35795	0.021364	15043411	15043577	167	-	141	37	24	19	2	2		AT1G30810	0.00712281	0.795039	0.00712281	10937888	10937904	17	+	0	5	3
AT4G04610	0.0157566	2326235	2326308	74	-	1	2	0	9	4	10		AT1G73860	0.0439549	27774600	27774658	59	+	0	7	0	2	0	0		AT1G79150	0.0213863	29776795	29776804	10	+	1	1	1	1	3	1		AT5G44020	0.00712685	3.02727	0.00712685	17713313	17713322	10	-	0	1	1
AT2G31790	0.0157861	13520208	13520388	181	-	2	81	13	10	2	5		AT4G39390	0.0440041	18315636	18315687	52	-	0	0	0	2	6	1		AT5G58575	0.0214086	23675496	23675558	63	-	30	7	3	4	6	3		AT1G22530	0.00712865	27.5508	0.00712865	7957686	7957772	87	+	18	23	26
AT1G37130	0.0158405	14160456	14160462	7	-	0	0	0	0	14	0		AT4G30630	0.0441549	14951617	14951631	15	-	0	0	0	1	0	2		AT5G63950	0.0214299	25591939	25592034	96	+	7	16	2	2	0	7		AT2G20320	0.0071457	5.58693	0.0071457	8772336	8772355	20	-	4	28	8
AT3G05890	0.0158481	1757969	1757983	15	+	3	15	6	1	1	0		AT1G05560	0.0441553	1645936	1645943	8	+	0	2	0	7	11	3		AT1G08580	0.0215542	2715049	2715197	149	+	74	46	11	10	6	6		AT3G06110	0.0071471	4.49737	0.0071471	1844739	1844838	100	-	4	16	6
AT1G54060	0.0159013	20181930	20181962	33	-	0	5	0	4	20	3		AT1G13300	0.0441739	4557567	4557581	15	-	0	0	0	2	28	0		AT1G62600	0.0215564	23179973	23180026	54	-	1	0	0	0	4	0		AT3G49210	0.00721045	0.786865	0.00721045	18240921	18240928	8	+	0	0	0
AT1G76560	0.0159324	28728434	28728514	81	-	1	12	11	5	45	8		AT2G14900	0.0442445	6405128	6405135	8	-	9	2	28	3	7	0		AT1G63010	0.0216765	23349105	23349132	28	+	4	2	0	1	0	4		AT3G37820	0.00721953	3.09959	0.00721953	3440242	3440252	11	-	2	26	7
AT4G13630	0.0159516	7935103	7935125	23	+	0	0	0	1	7	0		AT5G67250	0.0442446	26831985	26832024	40	+	0	0	0	3	0	2		AT1G15970	0.0217544	5486258	5486453	196	+	43	14	7	3	5	2		AT1G17745	0.00725564	4.53865	0.00725564	6104808	6104825	18	-	0	0	2
AT1G70880	0.0159699	26723181	26723194	14	+	0	2	0	9	2	4		AT5G67350	0.044377	26868398	26868452	55	+	2	0	4	0	0	0		AT3G60330	0.0217758	22303632	22303723	92	-	68	21	43	6	18	5		AT1G04300	0.00726584	0.759419	0.00726584	1148696	1148723	28	+	1	7	1
AT1G76560	0.0159802	28728779	28728894	116	-	10	58	22	4	14	6		AT3G62700	0.0443817	23193500	23193506	7	+	0	0	0	2	0	2		AT4G17220	0.0217881	9657384	9657392	9	+	1	0	0	0	2	1		AT1G66580	0.00727168	197.593	0.00727168	24840507	24840739	233	-	64	1018	113
AT2G24830	0.0159926	10577414	10577440	27	+	0	3	0	5	0	4		AT5G20200	0.0444631	6821659	6821683	25	-	2	1	0	1	4	0		AT5G49400	0.0218158	20031322	20031328	7	-	8	3	0	6	0	3		AT5G24290	0.00729104	4.1663	0.00729104	8263105	8263209	105	+	3	15	16
AT5G13120	0.01601	4162495	4162612	118	+	17	52	57	22	0	2		AT5G58440	0.0446678	23625613	23625635	23	+	0	0	1	13	16	0		AT2G22900	0.0218403	9744219	9744305	87	+	20	36	9	3	3	6		AT5G42620	0.00730976	1.06571	0.00730976	17066340	17066342	3	-	2	10	0
AT2G43040	0.0160597	17898858	17898861	4	+	0	0	0	3	8	0		AT5G43720	0.0446701	17557139	17557259	121	+	0	0	17	3	3	1		AT3G20770	0.021896	7262318	7262335	18	+	2	1	7	11	5	4		AT2G17110	0.00731149	4.43451	0.00731149	7445126	7445165	40	+	2	1	1
AT1G61730	0.0160779	22793920	22793936	17	+	0	0	0	5	0	2		AT2G25800	0.0446763	11005885	11005975	91	+	6	1	1	2	0	0		AT5G40510	0.0219336	16231037	16231167	131	-	240	37	68	16	17	22		AT5G44200	0.00731152	2.76509	0.00731152	17802058	17802088	31	+	0	0	2
AT4G39880	0.0161066	18504992	18504998	7	-	0	1	0	2	4	2		AT4G17520	0.0448735	9772505	9772559	55	-	0	2	0	4	9	11		AT2G27310	0.0219749	11683890	11683896	7	+	12	6	3	3	0	0		AT4G11300	0.00731628	2.5584	0.00731628	6872562	6872595	34	+	1	0	0
AT5G54680	0.0162044	22218627	22218649	23	-	0	9	0	5	7	5		AT1G11840	0.0448823	3997385	3997395	11	-	0	0	4	5	40	2		AT1G69680	0.0220443	26206746	26206928	183	-	53	20	4	9	7	6		AT1G13350	0.00732208	1.47177	0.00732208	4572337	4572440	104	+	1	13	2
AT1G65481	0.016248	24341269	24341285	17	+	6	32	55	2	1	1		AT5G15600	0.0449491	5078944	5079110	167	-	5	5	18	11	26	1		AT5G44450	0.0221537	17913992	17914121	130	+	17	16	4	1	1	6		AT5G18800	0.00739375	3.44049	0.00739375	6267414	6267421	8	-	0	3	0
AT1G22840	0.016289	8080536	8080576	41	-	2	0	0	3	4	6		AT3G16500	0.0450304	5614002	5614049	48	+	0	0	0	0	4	5		AT4G36690	0.0221553	17297265	17297283	19	+	4	4	0	4	1	4		AT4G29950	0.0074007	1.53109	0.0074007	14657432	14657447	16	-	2	11	3
AT4G35790	0.0163072	16956028	16956031	4	+	0	0	0	10	0	2		AT5G57580	0.0450324	23314684	23314857	174	+	36	9	20	15	9	16		AT5G13970	0.0222207	4506273	4506302	30	+	9	20	7	6	1	2		AT1G01550	0.00743439	11.6604	0.00743439	201538	201554	17	-	0	6	0
AT3G54826	0.0163677	20311738	20311840	103	-	13	63	0	12	47	5		AT4G24130	0.045095	12528127	12528157	31	-	0	0	0	0	2	3		AT3G61710	0.0222335	22839299	22839400	102	+	4	7	3	1	10	2		AT4G34050	0.00744484	3.06892	0.00744484	16311092	16311129	38	-	1	1	1
AT2G27170	0.0163949	11611705	11611713	9	+	0	0	0	6	1	0		AT5G65960	0.045222	26387327	26387426	100	-	2	3	20	5	4	0		AT5G01750	0.0223533	290544	290582	39	-	1	0	1	0	1	9		AT5G12250	0.00749478	6.65691	0.00749478	3961342	3961400	59	+	1	1	5
AT4G29720	0.0163971	14553356	14553377	22	+	2	1	4	2	2	1		AT4G31340	0.0452328	15206258	15206279	22	-	0	0	0	4	0	2		AT3G10405	0.0223562	3235209	3235235	27	+	0	3	0	2	2	0		AT3G09200	0.00756468	95.0609	0.00756468	2823090	2823303	214	+	30	422	140
AT1G22410	0.0164295	7912786	7912811	26	-	0	0	0	3	0	2		AT1G09575	0.0452597	3101599	3101679	81	+	1	0	0	5	0	2		AT4G17330	0.0224188	9690804	9690805	2	+	0	0	0	2	0	0		AT4G33120	0.00757833	4.55359	0.00757833	15975360	15975484	125	+	3	7	5
AT2G20780	0.0164633	8947221	8947470	250	+	11	44	15	8	2	6		AT1G51680	0.0452989	19159650	19159652	3	+	0	0	0	3	0	1		AT5G65780	0.0224604	26316105	26316127	23	-	17	4	1	0	0	0		AT3G37820	0.00759214	1.80309	0.00759214	9004650	9004667	18	-	0	2	0
AT2G45890	0.0164915	18885645	18885651	7	-	3	7	0	0	0	0		AT5G25620	0.0453885	8935538	8935550	13	+	0	0	0	3	0	2		AT2G26250	0.022464	11171152	11171156	5	+	0	0	1	2	1	0		AT3G48140	0.00762353	4.09776	0.00762353	17779239	17779253	15	-	1	2	2
AT5G54940	0.0165319	22308641	22308661	21	+	0	8	0	8	9	2		AT5G42480	0.0454759	16986977	16986978	2	-	0	0	10	0	0	0		AT5G37370	0.0225076	14813000	14813008	9	+	5	4	0	12	0	5		AT3G37820	0.00764132	13.7933	0.00764132	4912064	4912236	173	-	11	100	21
AT3G57020	0.016575	21099279	21099320	42	+	0	3	0	1	20	8		AT1G54575	0.0455253	20387398	20387401	4	-	0	0	0	3	0	1		AT2G38700	0.0225611	16182377	16182392	16	+	4	0	1	0	3	3		AT5G58700	0.00765262	7.02097	0.00765262	23713001	23713049	49	+	9	26	11
AT2G03760	0.0165903	1149296	1149454	159	+	20	83	108	16	7	20		AT4G05320	0.0456268	2719080	2719111	32	-	0	0	0	2	0	7		AT1G65845	0.0225834	24493038	24493201	164	+	118	20	18	7	15	5		AT4G18820	0.00766595	1.28583	0.00766595	10334181	10334269	89	-	0	8	3
AT1G32170	0.0166192	11576284	11576330	47	-	0	1	0	2	7	0		AT4G29220	0.0457378	14403420	14403445	26	+	9	6	19	11	8	5		AT4G34730	0.0226331	16569404	16569439	36	+	2	1	0	7	0	0		AT1G32640	0.00767696	0.992949	0.00767696	11800508	11800517	10	+	0	0	0
AT1G74720	0.0166236	28076104	28076106	3	-	0	0	0	0	16	0		AT1G72020	0.04585	27109332	27109441	110	+	26	4	156	15	171	4		AT5G52920	0.022671	21464229	21464238	10	-	1	0	0	1	0	1		AT4G33240	0.00773822	2.18748	0.00773822	16036137	16036173	37	+	0	2	1
AT4G29720	0.016646	14553430	14553440	11	+	3	13	4	0	0	0		AT3G54230	0.0459138	20080238	20080317	80	-	1	5	0	5	3	0		AT4G02400	0.0226976	1056233	1056234	2	-	3	4	3	0	0	0		AT4G04614	0.00774073	0.676534	0.00774073	2327374	2327391	18	+	0	0	0
AT3G01420	0.0167127	160511	160557	47	+	1	4	8	0	0	0		AT1G24300	0.0459241	8619361	8619364	4	+	0	0	0	1	13	0		AT5G56360	0.0227103	22825587	22825616	30	+	0	3	2	1	3	5		AT4G37410	0.0077441	250.716	0.0077441	17592769	17593031	263	-	239	292	541
AT3G21430	0.0167195	7549996	7550016	21	+	0	3	0	0	7	2		AT1G27330	0.0460111	9492983	9492986	4	-	0	0	0	2	6	0		AT5G10930	0.0227947	3445412	3445501	90	+	26	10	4	18	5	7		AT1G58290	0.00778793	2.15516	0.00778793	21624240	21624262	23	+	0	0	2
AT4G39820	0.0167203	18477099	18477124	26	+	0	0	0	0	21	1		AT3G09260	0.0460996	2842728	2842754	27	+	3	4	15	37	66	20		AT2G41220	0.022797	17187957	17187963	7	-	0	1	3	0	8	29		AT4G17390	0.00780779	71.6364	0.00780779	9714166	9714348	183	+	37	363	114
AT5G27650	0.0167445	9785882	9785914	33	-	2	34	9	0	0	0		AT3G59690	0.0461023	22049654	22049663	10	-	0	0	0	1	7	2		AT1G06670	0.0228677	2041153	2041182	30	-	5	13	1	0	0	1		AT5G07890	0.00782894	2.5912	0.00782894	2518575	2518592	18	+	0	3	0
AT4G29160	0.0167525	14381401	14381427	27	-	0	2	0	9	0	4		AT2G14830	0.0461359	6365625	6365626	2	-	0	0	0	7	1	0		AT5G54310	0.0228718	22059333	22059359	27	+	1	1	1	0	5	3		AT3G05590	0.00786252	120.391	0.00786252	1622867	1623053	187	-	31	628	150
AT1G14650	0.0168074	5029187	5029215	29	-	0	0	0	4	0	1		AT4G23050	0.0463245	12081861	12081863	3	-	0	0	1	2	7	2		AT1G06800	0.0229204	2090389	2090403	15	+	0	0	0	2	0	1		ATCG00490	0.00786595	3.64475	0.00786595	54962	54991	30	-	11	0	1
AT2G31790	0.0168187	13519988	13520020	33	-	0	4	0	5	4	1		AT3G62790	0.0463588	23223362	23223399	38	+	0	5	3	0	0	0		AT1G32940	0.0230188	11941029	11941103	75	-	5	4	2	0	0	0		AT2G47890	0.00787636	2.876	0.00787636	19609284	19609313	30	-	0	1	0
AT4G11570	0.0168319	7004959	7004968	10	-	0	0	0	3	0	1		AT3G63250	0.0463666	23370384	23370489	106	+	0	2	3	14	6	2		AT2G22450	0.0230596	9532330	9532332	3	-	0	0	0	1	0	0		AT2G20420	0.00792219	36.9534	0.00792219	8807928	8808147	220	-	10	160	52
AT3G37820	0.0168393	4074148	4074197	50	-	6	23	13	1	1	0		AT5G66690	0.0463899	26625590	26625630	41	-	0	0	4	5	1	19		AT5G02480	0.0231359	550009	550044	36	-	12	4	2	0	0	0		AT5G25070	0.00792294	2.07886	0.00792294	8642097	8642122	26	+	0	0	1
AT3G56150	0.0168438	20833776	20833796	21	+	4	143	63	0	11	0		AT4G38550	0.0465541	18028605	18028885	281	-	14	11	67	7	7	5		AT1G07480	0.0232034	2296514	2296573	60	+	21	15	4	0	4	3		AT3G63240	0.00792657	0.495431	0.00792657	23364340	23364343	4	+	0	0	0
AT3G47450	0.0168448	17483079	17483097	19	+	0	0	0	1	3	1		AT2G33370	0.0465959	14144012	14144047	36	+	1	0	0	1	18	3		AT2G37970	0.0233174	15891721	15891897	177	-	167	96	35	11	21	29		AT1G12110	0.00795376	0.628658	0.00795376	4106332	4106346	15	-	0	0	0
AT5G45490	0.0168494	18432238	18432426	189	-	44	182	7	7	12	9		AT3G43810	0.0467021	15664837	15664854	18	+	0	1	10	13	25	7		AT3G61430	0.0236677	22733877	22733916	40	-	13	2	1	0	0	0		AT4G09150	0.00796514	11.0012	0.00796514	5833587	5833716	130	-	10	57	9
AT2G20140	0.0169376	8694921	8694922	2	-	0	12	2	0	0	0		AT2G47390	0.0467501	19444013	19444047	35	+	0	4	0	5	7	5		AT5G55860	0.0237631	22610725	22610758	34	-	3	1	0	4	1	0		AT5G40450	0.00796741	4.64491	0.00796741	16185025	16185058	34	+	0	4	0
AT2G05380	0.0169398	1967904	1968092	189	-	9	1069	9	16	15	2		AT3G53480	0.0467999	19825707	19825746	40	-	0	2	10	11	37	19		AT2G37190	0.0238143	15619344	15619532	189	+	858	298	160	71	56	62		AT5G64740	0.00797378	11.5256	0.00797378	25884762	25884812	51	-	4	17	7
AT5G03660	0.0169858	938155	938233	79	-	7	94	17	30	80	21		AT3G54590	0.0468036	20208356	20208358	3	-	1	1	13	7	4	2		AT1G80420	0.0238759	30235261	30235349	89	+	1	11	2	2	6	0		AT2G24765	0.00799322	13.0051	0.00799322	10565095	10565222	128	-	1	65	29
AT1G66730	0.0170117	24884675	24884682	8	-	18	31	18	16	13	2		AT5G23860	0.0468143	8044454	8044494	41	-	3	6	0	0	0	0		AT1G29470	0.0240282	10313128	10313145	18	+	5	3	8	10	2	2		AT5G27850	0.00799572	146.831	0.00799572	9874360	9874610	251	-	59	765	188
AT4G32410	0.0170779	15642543	15642562	20	+	0	10	0	6	8	2		AT3G63460	0.0469782	23434040	23434069	30	+	0	1	0	7	11	4		AT3G43810	0.0241188	15664725	15664739	15	+	3	2	4	9	2	2		AT4G26190	0.00804827	2.92736	0.00804827	13264781	13264819	39	+	0	5	2
ATCG00010	0.0170833	68480	68537	58	+	1	68	1	16	10	3		AT2G41870	0.0469931	17471895	17471911	17	+	0	0	0	2	0	4		AT4G04614	0.0241491	2327529	2327562	34	+	3	5	0	2	2	2		AT4G36610	0.0081096	0.63283	0.0081096	17266614	17266619	6	+	0	0	0
AT3G20290	0.0171186	7074816	7074999	184	+	2	65	17	9	5	7		AT5G13610	0.0470235	4383147	4383155	9	-	0	0	11	0	0	0		AT4G31410	0.024163	15245738	15245878	141	-	38	30	8	2	4	6		AT2G21250	0.00811855	2.9772	0.00811855	9103549	9103586	38	+	1	2	0
AT5G24120	0.0171466	8159173	8159207	35	+	5	6	5	0	0	0		AT2G36530	0.0471022	15320725	15320983	259	+	140	45	285	210	119	61		AT1G18470	0.024197	6356857	6356881	25	+	0	0	0	0	0	4		AT1G15210	0.00819187	6.06566	0.00819187	5231347	5231512	166	+	0	53	13
AT5G04290	0.017177	1202417	1202426	10	-	0	0	0	4	10	0		AT2G25430	0.0471331	10823843	10823846	4	-	0	4	0	5	10	5		AT5G64070	0.0242119	25642663	25642730	68	+	0	3	2	1	6	4		AT4G23680	0.00821401	15.0336	0.00821401	12337227	12337253	27	+	2	1	5
AT3G56930	0.0171833	21075431	21075433	3	-	0	0	0	0	4	4		AT5G05270	0.0474256	1564326	1564334	9	-	0	1	6	9	10	2		AT3G52920	0.0243185	19624722	19624748	27	-	5	5	3	10	2	3		AT4G30190	0.00827624	0.655725	0.00827624	14775707	14775768	62	+	0	0	0
AT1G03910	0.0173563	996681	996736	56	-	0	0	0	2	12	0		AT3G48860	0.0474896	18122070	18122087	18	-	1	1	16	0	0	0		AT5G58450	0.0243278	23632149	23632249	101	-	29	32	5	7	5	5		AT2G38860	0.00828665	25.7443	0.00828665	16233385	16233623	239	+	26	86	47
AT3G10970	0.0173591	3433128	3433150	23	+	11	42	3	3	1	0		AT4G32720	0.0475466	15789488	15789500	13	-	0	0	0	2	2	0		AT4G34370	0.0245721	16436143	16436159	17	-	2	1	4	0	4	3		AT1G61580	0.00830533	1.11089	0.00830533	22721430	22721431	2	+	0	0	1
AT5G06360	0.0173641	1945775	1945789	15	-	0	0	0	2	0	1		AT2G36090	0.0476986	15159035	15159077	43	-	0	1	1	1	16	5		AT1G37130	0.0246136	14160456	14160462	7	-	0	0	0	0	0	4		AT3G62660	0.00830785	8.2394	0.00830785	23174530	23174576	47	-	5	4	4
AT1G66730	0.0173712	24884789	24884812	24	-	3	2	0	6	14	2		AT1G09430	0.0477234	3044514	3044530	17	-	0	3	0	8	9	8		AT5G38010	0.0246655	15159949	15159957	9	-	3	0	1	2	3	3		AT5G18130	0.00831341	15.6473	0.00831341	5997225	5997308	84	-	13	43	26
AT1G54575	0.0173997	20387293	20387302	10	-	0	3	0	2	2	1		AT1G30730	0.0478209	10902525	10902636	112	-	4	1	1	3	17	0		AT3G27000	0.0248297	9952551	9952589	39	+	5	4	1	1	4	1		AT2G34310	0.00836124	1.76315	0.00836124	14479091	14479102	12	+	0	0	0
AT1G65540	0.0174239	24362548	24362570	23	+	0	1	0	5	0	7		AT1G49590	0.0478283	18356563	18356686	124	-	2	1	39	11	3	0		AT3G59920	0.0249335	22138330	22138469	140	-	204	122	45	17	14	44		AT3G37820	0.00837237	7.69911	0.00837237	8173632	8173641	10	-	4	11	3
AT5G66420	0.0174475	26521651	26521699	49	+	5	7	7	9	10	3		AT1G31835	0.0479578	11423371	11423436	66	+	0	0	0	2	35	2		AT2G39260	0.0249463	16392565	16392669	105	+	13	6	3	1	6	7		AT1G14380	0.00838069	2.50181	0.00838069	4919189	4919193	5	+	0	2	1
AT2G04410	0.0174638	1534131	1534172	42	+	2	1	0	10	3	9		AT5G44800	0.0480587	18090761	18090796	36	+	0	0	0	4	0	1		AT3G24080	0.0249917	8696491	8696596	106	+	6	6	2	6	0	6		AT1G32640	0.00839907	0.970054	0.00839907	11799054	11799083	30	+	0	0	0
AT3G37820	0.0174839	9538861	9538901	41	-	0	0	0	3	0	2		AT1G09210	0.0481461	2972983	2973137	155	+	32	9	34	25	20	4		AT4G13390	0.0250616	7785215	7785468	254	-	379	11	80	6	71	16		AT2G33770	0.00840705	6.28139	0.00840705	14282838	14282911	74	+	0	11	0
AT5G13120	0.0175422	4162826	4162836	11	+	0	0	2	4	0	2		AT4G19600	0.0482131	10675925	10675973	49	-	0	0	0	3	1	2		AT2G38470	0.0251184	16110691	16110792	102	-	59	22	6	1	5	9		AT4G24520	0.00841661	12.3938	0.00841661	12662836	12662990	155	+	5	63	19
AT3G54826	0.0175714	20311878	20311903	26	-	0	0	0	2	5	2		AT5G28610	0.0482935	10611389	10611479	91	-	5	22	4	1	0	0		AT5G49720	0.0251352	20197735	20197742	8	+	48	9	20	11	12	33		AT4G31700	0.00841748	0.788952	0.00841748	15346640	15346661	22	+	0	0	0
AT5G62165	0.0176153	24964959	24964960	2	-	0	0	0	0	8	0		AT4G11260	0.0483447	6851207	6851426	220	+	18	1	37	31	16	7		AT4G04972	0.0251609	2543645	2543663	19	-	16	0	2	0	0	0		AT5G65220	0.00842705	0.520413	0.00842705	26061582	26061594	13	-	0	0	0
AT2G32950	0.0176248	13980251	13980277	27	-	0	0	0	4	0	1		AT5G45510	0.0483839	18447447	18447472	26	-	0	0	0	2	3	1		AT1G09100	0.0251724	2936473	2936586	114	+	83	39	4	13	4	15		AT4G05150	0.00844773	6.50479	0.00844773	2662681	2662696	16	-	1	2	4
AT3G37820	0.0176545	9074646	9074674	29	-	0	26	12	0	0	0		AT1G02680	0.0484283	582019	582022	4	-	0	2	0	5	6	3		AT5G49910	0.0253038	20306372	20306504	133	-	170	82	17	2	10	15		AT2G40890	0.0084567	5.27892	0.0084567	17058841	17058881	41	+	1	1	2
AT1G43710	0.0176583	16486296	16486470	175	+	79	212	98	50	20	6		AT4G30360	0.0486546	14855261	14855291	31	+	0	0	0	0	1	2		AT2G30140	0.0253648	12873435	12873443	9	-	14	15	2	16	4	13		AT5G25060	0.00846054	1.73524	0.00846054	8634260	8634274	15	+	0	1	0
AT2G24990	0.0176589	10628051	10628206	156	-	11	40	8	2	11	2		AT1G08970	0.048981	2884222	2884295	74	-	22	10	49	7	5	1		AT1G12370	0.0254049	4206368	4206421	54	+	16	7	1	1	2	2		AT3G20550	0.00846865	0.788952	0.00846865	7175334	7175341	8	+	0	0	0
AT2G30870	0.0176782	13142125	13142135	11	-	0	1	0	23	0	4		AT4G39190	0.0489937	18251738	18251815	78	+	3	1	8	1	0	0		AT3G05970	0.0254404	1786285	1786432	148	+	125	66	17	8	8	25		AT3G37820	0.00850888	1.50626	0.00850888	7961904	7961908	5	-	0	1	0
AT3G12340	0.0176835	3927015	3927022	8	+	0	2	5	4	0	3		AT5G44190	0.0490026	17798855	17798870	16	-	0	7	0	0	0	0		AT1G03080	0.0256757	733247	733253	7	+	0	0	0	1	1	0		AT4G03210	0.00851756	7.21995	0.00851756	1417266	1417407	142	-	4	15	25
AT2G33040	0.0177075	14019304	14019316	13	+	0	0	0	6	1	0		AT1G61730	0.0491082	22793920	22793936	17	+	0	0	0	1	0	2		AT2G17420	0.0256773	7565161	7565185	25	-	1	0	1	1	0	3		AT1G36160	0.00852369	0.786865	0.00852369	13543615	13543617	3	-	0	0	0
AT1G51800	0.017737	19217949	19218030	82	-	18	45	6	8	1	4		AT1G30430	0.0491943	10756530	10756544	15	-	0	0	12	9	3	0		AT3G06400	0.0258583	1946821	1946895	75	-	46	55	14	5	3	11		AT1G69060	0.00856564	0.826778	0.00856564	25967419	25967436	18	-	1	2	3
AT1G60890	0.0177491	22412225	22412281	57	+	0	2	21	2	0	1		AT5G47980	0.0491984	19430363	19430498	136	-	15	24	29	76	58	7		AT5G07950	0.025912	2540341	2540362	22	+	17	4	2	0	0	0		AT2G36320	0.00859132	18.6476	0.00859132	15229976	15230068	93	-	3	43	7
AT4G34710	0.0177779	16560818	16560851	34	+	0	1	0	5	2	3		AT1G14650	0.0494008	5029132	5029149	18	-	0	1	0	7	10	0		AT4G29700	0.0260467	14544164	14544208	45	+	7	5	9	3	7	5		AT1G68440	0.00859692	0.67862	0.00859692	25659038	25659054	17	-	0	0	0
AT2G36300	0.0178628	15212977	15213212	236	+	5	60	5	8	4	13		AT4G23620	0.0495502	12314711	12314849	139	+	0	1	0	3	6	2		AT2G27050	0.0260525	11548158	11548195	38	-	10	5	2	1	1	1		AT5G67480	0.00860755	3.62338	0.00860755	26931153	26931188	36	+	0	0	4
AT1G51800	0.0179179	19216368	19216384	17	-	6	10	0	11	3	6		AT1G03280	0.0496237	805967	805975	9	-	0	0	0	1	0	4		AT3G62790	0.0260676	23224222	23224271	50	+	13	1	0	10	1	1		AT2G45140	0.00862169	17.8876	0.00862169	18613144	18613350	207	-	12	76	21
AT5G66420	0.0180129	26522306	26522309	4	+	0	0	0	2	3	4		AT5G35910	0.0496393	14029567	14029784	218	+	6	2	6	2	1	0		AT5G35570	0.0261727	13750763	13750783	21	+	29	10	2	3	0	0		AT4G05150	0.00863013	20.3585	0.00863013	2662789	2662898	110	-	8	87	28
AT5G53480	0.0180226	21717835	21717891	57	-	1	5	9	0	0	0		AT4G12570	0.0496629	7449193	7449261	69	-	0	0	0	1	3	1		AT1G54410	0.0261787	20310209	20310236	28	+	19	5	12	0	0	0		AT4G35220	0.00865074	5.91843	0.00865074	16754229	16754315	87	-	3	20	8
AT5G05170	0.0181763	1534499	1534507	9	+	0	0	0	5	0	1		AT1G17930	0.0496924	6166636	6166652	17	+	0	1	0	4	15	1		AT1G61580	0.0262174	22721430	22721431	2	+	5	0	0	1	0	3		AT4G04610	0.00865262	22.6249	0.00865262	2326920	2327048	129	-	33	33	51
AT3G37820	0.0181806	9850300	9850335	36	-	1	50	12	0	1	0		AT1G76680	0.0496924	28777917	28777992	76	-	0	7	4	11	50	15		AT5G37480	0.0262462	14884424	14884460	37	+	6	3	3	0	0	0		AT5G18980	0.00866566	2.78335	0.00866566	6334792	6334816	25	+	3	4	1
AT2G37540	0.0182301	15753793	15753798	6	+	0	2	0	3	0	1		AT5G22500	0.0497114	7474081	7474194	114	-	0	0	0	0	1	3		AT1G12270	0.026291	4174676	4174816	141	-	45	33	13	1	2	1		AT5G19960	0.0086738	0.811846	0.0086738	6744846	6744879	34	-	0	0	0
AT2G24990	0.0182328	10628252	10628263	12	-	7	20	3	0	0	0		AT4G37330	0.0497838	17562788	17562803	16	+	0	1	2	1	12	3		AT5G39740	0.0265329	15904855	15904861	7	-	5	0	1	5	0	1		AT1G15270	0.00873303	0.788952	0.00873303	5251838	5251839	2	+	0	0	0
AT3G20290	0.0182497	7075389	7075403	15	+	0	1	0	11	3	0		AT5G15020	0.0497866	4860992	4861018	27	+	0	0	0	0	11	6		AT1G03365	0.0266294	827265	827267	3	-	8	8	0	0	0	0		AT5G12250	0.00874169	44.2537	0.00874169	3961078	3961233	156	+	20	132	57
AT1G04360	0.0182696	1167437	1167478	42	+	4	21	5	4	1	0		AT2G02090	0.0498106	523793	523821	29	-	0	0	0	2	1	2		AT1G32370	0.0266604	11678366	11678491	126	-	22	8	5	3	2	4		AT4G37410	0.00874573	0.945073	0.00874573	17591441	17591445	5	-	0	0	0
AT1G12650	0.0183007	4307771	4307781	11	-	0	45	15	0	0	0		AT2G43760	0.0498803	18133923	18134072	150	-	26	8	15	6	57	5		AT1G06230	0.0266891	1910569	1910577	9	-	12	13	1	7	4	16		AT4G04610	0.00876821	5.70308	0.00876821	2326235	2326308	74	-	6	1	3
AT3G51260	0.0183405	19031040	19031071	32	-	0	0	0	1	3	0		AT5G07270	0.0500204	2283553	2283680	128	-	17	3	10	7	3	5		AT1G49240	0.0267033	18216951	18216959	9	-	7	0	1	2	2	1		AT4G16563	0.00878578	3.69937	0.00878578	9329583	9329756	174	+	7	8	8
AT3G53730	0.0183744	19912947	19912980	34	+	0	5	0	2	5	1															AT4G33120	0.0267681	15975360	15975484	125	+	44	7	6	3	5	7		ATCG00010	0.00882132	0.33931	0.00882132	84181	84206	26	+	0	0	0
AT3G11450	0.0183825	3605957	3605983	27	+	0	1	0	2	7	0															AT1G53180	0.0268521	19832798	19832860	63	-	70	16	6	1	7	6		AT5G44380	0.00882518	71.3527	0.00882518	17878646	17878845	200	+	57	283	92
AT1G30400	0.018398	10736344	10736348	5	-	0	0	0	1	3	0															AT1G03475	0.0269039	869001	869182	182	+	57	14	11	6	8	5		AT3G62120	0.0088384	3.36161	0.0088384	23001610	23001615	6	+	0	1	5
AT5G23290	0.0184553	7846665	7846666	2	-	0	0	0	1	1	1															AT1G67590	0.026939	25333246	25333248	3	+	12	0	0	2	0	4		AT1G04040	0.00888153	1.03874	0.00888153	1042952	1042958	7	+	0	0	0
AT1G60890	0.0184562	22415833	22415837	5	+	0	0	0	1	7	1															AT1G80790	0.0269571	30361170	30361181	12	-	11	2	1	3	3	1		AT2G31880	0.00890449	0.947159	0.00890449	13555875	13555894	20	-	0	0	0
AT1G04850	0.0184839	1365618	1365661	44	+	0	0	0	5	1	0															AT2G44180	0.0269831	18271340	18271376	37	+	22	7	1	0	0	0		AT4G32040	0.00892338	29.3561	0.00892338	15496253	15496449	197	-	13	116	22
AT5G07220	0.0184888	2265793	2265795	3	+	0	0	0	2	1	1															AT5G20380	0.0270661	6887883	6887886	4	+	5	1	2	0	0	0		AT4G23680	0.00893382	3.1749	0.00893382	12336629	12336645	17	+	0	2	0
AT2G28890	0.0185084	12405694	12405803	110	+	8	109	61	8	9	4															AT1G79970	0.0271822	30083372	30083397	26	-	0	0	1	0	1	3		AT1G56230	0.00895415	0.990863	0.00895415	21047908	21047927	20	+	0	0	0
AT1G62330	0.0185174	23050059	23050128	70	-	3	42	1	0	0	0															AT5G19330	0.0273128	6507796	6507922	127	+	50	42	12	5	2	1		AT2G40480	0.00896423	1.36068	0.00896423	16912409	16912424	16	-	0	0	1
AT3G28345	0.0185683	10594349	10594382	34	+	0	0	0	6	1	0															AT2G19110	0.0273828	8279315	8279316	2	-	5	5	0	0	0	0		AT1G48620	0.00897161	1.31145	0.00897161	17974254	17974279	26	+	0	0	0
AT5G51260	0.018573	20831940	20832075	136	+	7	19	5	7	1	6															AT1G73960	0.0274234	27805378	27805404	27	+	10	12	0	2	1	5		AT2G17570	0.0089837	2.12535	0.0089837	7645950	7645951	2	-	0	0	0
AT5G52200	0.0185753	21203004	21203031	28	+	0	0	0	1	0	10															AT1G27320	0.0274759	9491219	9491220	2	-	0	0	0	5	0	0		AT3G37820	0.00899246	1.94425	0.00899246	8448128	8448150	23	-	0	0	0
AT4G32720	0.0185972	15789488	15789500	13	-	0	2	0	2	2	1															AT2G01820	0.027479	357415	357535	121	+	81	37	17	4	3	12		AT5G14050	0.00899568	3.50796	0.00899568	4533884	4533939	56	-	0	2	0
AT5G10950	0.018612	3460472	3460475	4	+	0	2	0	4	0	2															AT5G47880	0.0275865	19386091	19386219	129	+	44	63	12	13	9	19		ATCG00010	0.00902158	4.61234	0.00902158	68700	68722	23	+	1	8	3
AT2G36300	0.0186393	15213310	15213312	3	+	0	31	16	0	0	0															AT1G45015	0.0276135	17022779	17022789	11	-	3	0	2	0	0	0		AT3G46700	0.00907845	2.63399	0.00907845	17200785	17200856	72	+	1	0	2
AT3G37820	0.0186559	7492439	7492459	21	-	0	25	18	0	0	0															AT2G32920	0.0276925	13965403	13965450	48	+	29	3	3	0	0	0		AT4G16563	0.00914066	1.53095	0.00914066	9330109	9330126	18	+	1	3	1
AT1G79270	0.0186877	29817733	29817740	8	-	0	2	0	4	10	2															AT2G07784	0.0278311	3523146	3523223	78	+	20	6	1	3	0	0		AT3G56240	0.00914507	150.235	0.00914507	20863198	20863386	189	+	135	382	358
AT3G37820	0.0187052	3022414	3022443	30	-	0	26	2	13	20	7															AT1G05575	0.0279072	1661676	1661741	66	+	33	1	3	2	0	5		AT4G28290	0.00915012	2.04345	0.00915012	14011802	14011873	72	+	2	9	5
AT2G42040	0.0187409	17544887	17544913	27	-	0	0	0	2	0	3															AT1G21630	0.0280645	7584277	7584278	2	-	0	1	0	0	2	1		AT5G12840	0.00915541	0.722802	0.00915541	4050777	4050861	85	+	2	2	0
AT2G38610	0.0187564	16147280	16147319	40	+	2	54	11	4	2	2															AT1G54570	0.0281867	20380805	20380852	48	+	2	1	2	1	4	1		AT5G42560	0.00919005	11.353	0.00919005	17017101	17017152	52	-	3	66	21
AT3G37820	0.0188095	10787950	10787987	38	-	0	1	0	1	4	2															AT3G61890	0.0282637	22915148	22915183	36	+	12	5	3	0	0	0		AT1G75200	0.00919191	0.676534	0.00919191	28222903	28222912	10	+	0	0	0
AT1G68790	0.0189423	25837088	25837113	26	+	4	4	31	0	0	0															AT5G49760	0.0282826	20220682	20220725	44	-	3	0	5	4	4	5		AT5G38030	0.00919283	3.30159	0.00919283	15171487	15171514	28	+	2	0	0
AT5G05610	0.0190529	1676910	1676993	84	+	4	4	1	9	1	3															AT1G76880	0.0283518	28867469	28867524	56	-	24	8	5	1	2	1		AT2G13970	0.00921352	1.30936	0.00921352	5861152	5861175	24	-	0	0	0
AT2G27490	0.0190724	11748287	11748289	3	+	0	3	0	4	19	0															AT2G17720	0.0284035	7699181	7699187	7	-	1	2	5	0	8	8		AT4G31890	0.00923797	0.765665	0.00923797	15428674	15428683	10	+	2	3	0
AT1G67430	0.0191654	25263683	25263827	145	-	65	1194	137	200	87	57															AT3G63500	0.0284786	23449430	23449479	50	+	1	0	3	4	3	4		AT1G26550	0.00924292	0.497518	0.00924292	9172760	9172761	2	-	0	0	0
AT1G68500	0.0191779	25702351	25702512	162	-	17	25	42	5	7	0															AT1G77760	0.0286479	29235706	29235736	31	+	11	22	8	3	15	8		AT3G52790	0.00925549	22.1815	0.00925549	19565882	19565973	92	+	22	30	48
AT5G13330	0.0191825	4274515	4274545	31	-	10	41	17	0	0	0															AT5G09800	0.0287401	3042886	3043018	133	+	1	22	2	1	1	5		AT2G27100	0.00926131	6.26357	0.00926131	11576522	11576695	174	-	2	31	10
AT1G17745	0.0192266	6103702	6103704	3	-	0	0	0	5	0	1															AT2G44710	0.0287592	18437095	18437154	60	-	14	21	3	2	1	10		AT5G51620	0.00928359	1.86763	0.00928359	20968036	20968043	8	-	0	2	0
AT5G13330	0.019279	4274572	4274668	97	-	5	46	0	12	1	0															AT1G27210	0.0288158	9455574	9455599	26	+	2	1	2	3	0	5		AT1G12850	0.00931766	7.60866	0.00931766	4379759	4379797	39	+	2	25	5
AT2G34680	0.0193154	14616743	14616833	91	+	17	68	1	4	16	3															AT1G17880	0.0288866	6152974	6152978	5	+	2	0	2	7	2	0		AT3G23690	0.00931878	3.6364	0.00931878	8530003	8530025	23	+	2	2	1
AT1G43710	0.0193751	16486854	16486875	22	+	0	1	0	3	0	4															AT4G20860	0.0288956	11173611	11173640	30	-	5	0	0	1	1	4		AT1G04040	0.00933415	50.9235	0.00933415	1042228	1042558	331	+	23	142	74
AT5G20920	0.0194061	7096371	7096378	8	+	0	18	10	0	0	0															AT1G03740	0.0289239	934579	934591	13	-	2	1	1	6	2	1		AT4G30080	0.00937974	4.27243	0.00937974	14703186	14703245	60	+	2	25	7
AT5G46160	0.0194304	18711758	18711767	10	+	0	3	0	5	1	0															AT2G04865	0.0289435	1714919	1714985	67	-	4	7	1	0	0	0		AT2G30360	0.0094091	4.67485	0.0094091	12937551	12937586	36	+	0	3	3
ATMG01360	0.0194503	350531	350546	16	+	0	10	11	0	0	0															AT1G49650	0.0289563	18378608	18378720	113	+	66	21	11	6	5	8		AT4G38930	0.00941582	2.39309	0.00941582	18151591	18151604	14	-	1	1	0
AT4G38890	0.0195567	18135776	18135830	55	+	10	16	9	2	4	1															AT5G13530	0.0289782	4354606	4354743	138	-	29	13	3	1	1	3		AT1G16210	0.00947736	26.3874	0.00947736	5546058	5546218	161	+	17	113	35
AT3G51260	0.0195653	19032648	19032664	17	-	0	8	0	5	3	3															AT5G17910	0.0290499	5931939	5932013	75	-	74	63	14	10	0	10		AT2G47485	0.00949797	7.04596	0.00949797	19486504	19486564	61	-	3	25	6
AT2G46270	0.0195898	19002938	19003027	90	-	0	5	11	2	5	4															AT5G54590	0.0290557	22182238	22182255	18	-	15	0	0	0	0	0		AT1G60390	0.00950279	0.998474	0.00950279	22247908	22247954	47	+	0	0	1
AT5G21160	0.0196661	7200651	7200677	27	+	0	0	0	4	1	0															AT3G09270	0.0291763	2849152	2849175	24	+	1	0	1	4	0	1		AT1G28540	0.00951052	8.58601	0.00951052	10036875	10036980	106	-	12	30	4
AT2G01250	0.0196788	134089	134115	27	+	0	1	0	5	1	1															AT2G36800	0.0292176	15423300	15423366	67	+	49	5	0	1	0	0		AT5G23760	0.00951053	3.65906	0.00951053	8013439	8013447	9	+	0	3	0
AT5G51260	0.0197613	20832130	20832162	33	+	1	17	7	0	0	0															AT5G49680	0.029236	20180552	20180559	8	-	10	7	1	4	0	1		AT4G30960	0.00951996	4.50004	0.00951996	15067519	15067602	84	-	1	3	3
AT2G26770	0.0197683	11404694	11404708	15	+	0	0	0	2	1	0															AT3G51650	0.0292471	19162419	19162481	63	-	17	12	4	2	0	0		AT1G52420	0.00953787	14.2209	0.00953787	19531046	19531321	276	-	7	59	13
AT1G30270	0.0198161	10656009	10656018	10	-	0	0	0	3	0	3															AT5G59010	0.0293051	23820397	23820478	82	+	14	9	2	0	1	0		AT1G50920	0.00954806	0.834741	0.00954806	18872444	18872457	14	-	0	0	0
AT5G44380	0.0198393	17879631	17879692	62	+	0	1	0	3	23	1															AT5G24430	0.0293893	8342418	8342450	33	+	14	12	1	15	5	4		AT2G36740	0.00955471	2.14414	0.00955471	15408401	15408418	18	+	1	0	0
AT1G66500	0.0198397	24811489	24811545	57	+	0	9	0	6	8	1															AT1G55620	0.029397	20787017	20787094	78	+	9	4	1	0	0	0		AT3G12120	0.00955834	26.4113	0.00955834	3860580	3860628	49	+	3	0	1
AT4G09980	0.0199015	6251058	6251060	3	+	0	15	0	0	0	0															AT2G42750	0.0294105	17795169	17795189	21	-	3	2	1	0	0	0		AT1G66240	0.00959803	18.3801	0.00959803	24686489	24686527	39	+	3	6	0
AT3G13080	0.0199416	4195971	4195987	17	+	0	37	18	0	0	0															AT2G18960	0.0294301	8225361	8225366	6	-	9	21	11	15	3	21		AT2G02230	0.00960138	0.786865	0.00960138	591265	591274	10	+	0	0	0
AT5G45100	0.0199631	18219286	18219301	16	-	0	2	0	8	28	0															AT5G05270	0.0294349	1564326	1564334	9	-	3	2	2	7	0	3		AT4G26600	0.00963165	0.612335	0.00963165	13423657	13423721	65	-	0	11	1
AT4G02450	0.0201973	1074319	1074382	64	+	0	26	2	16	9	22															AT1G27030	0.0294603	9384077	9384099	23	-	0	4	0	2	1	7		AT1G79280	0.00965113	2.28044	0.00965113	29819840	29819869	30	+	0	2	2
AT1G68500	0.0202607	25702174	25702175	2	-	0	0	0	0	15	0															AT1G50660	0.0294629	18774587	18774760	174	-	55	53	9	6	13	9		AT4G03210	0.00966745	1.1317	0.00966745	1417209	1417229	21	-	0	0	1
AT1G14610	0.0202983	5008778	5008822	45	+	0	9	1	5	4	3															AT1G01490	0.0294706	180425	180442	18	+	9	5	1	1	4	5		AT5G66690	0.00969209	169.028	0.00969209	26626639	26626841	203	-	47	825	157
AT1G22882	0.0203698	8100590	8100617	28	-	0	0	0	1	11	0															AT5G20110	0.029541	6792999	6793021	23	+	4	1	1	2	0	2		AT5G41790	0.00969986	2.36723	0.00969986	16729271	16729282	12	-	0	2	0
AT5G48290	0.0204553	19569634	19569655	22	-	0	7	15	1	0	0															AT4G17230	0.029564	9660948	9661098	151	+	109	93	14	25	13	46		AT4G09150	0.00973456	3.46514	0.00973456	5829269	5829351	83	-	0	5	1
ATCG00010	0.0204594	51311	51312	2	+	0	7	2	7	4	1															AT5G28540	0.0296018	10540603	10540639	37	+	82	25	7	5	3	3		AT5G48580	0.00973493	3.21613	0.00973493	19696208	19696233	26	+	0	4	4
AT2G30990	0.0204615	13190114	13190115	2	+	0	1	0	1	2	0															AT4G17670	0.0296052	9834669	9834699	31	+	5	5	1	0	0	0		AT5G14800	0.00974122	8.96483	0.00974122	4785961	4786050	90	+	5	63	8
ATMG00510	0.0204921	134249	134264	16	-	0	0	0	0	10	0															AT3G46690	0.0296139	17197929	17197999	71	+	0	5	4	1	5	4		AT2G24260	0.00976926	9.32439	0.00976926	10319366	10319439	74	+	2	74	13
AT2G30350	0.0205175	12934125	12934156	32	+	0	1	1	0	4	3															AT4G36640	0.0296492	17278174	17278199	26	+	1	0	1	0	5	1		AT3G52790	0.00978226	1.05871	0.00978226	19566104	19566153	50	+	0	1	0
AT2G03690	0.0206688	1121947	1122036	90	+	10	83	15	7	14	1															AT1G32700	0.0297003	11829534	11829592	59	-	18	2	2	11	4	3		AT3G53230	0.00982207	2.84321	0.00982207	19726150	19726215	66	-	0	2	1
AT5G39740	0.0206991	15905289	15905466	178	-	40	694	155	155	41	47															AT3G18200	0.0299682	6234179	6234219	41	+	5	1	0	1	3	2		AT1G66580	0.00984428	44.5762	0.00984428	24840431	24840445	15	-	0	4	7
AT5G01610	0.0208519	231513	231541	29	-	0	0	0	4	1	1															AT2G43970	0.0299805	18205709	18205848	140	+	33	25	14	20	20	16		AT5G54780	0.00986375	0.33931	0.00986375	22249057	22249113	57	+	0	0	0
AT4G22540	0.0209544	11860443	11860500	58	+	0	5	0	2	10	1															AT4G18240	0.0300253	10084138	10084161	24	-	4	4	2	0	0	0		AT2G01250	0.00986411	63.4675	0.00986411	132617	132876	260	+	20	358	102
AT1G17170	0.0209653	5869965	5869993	29	-	0	4	0	2	6	2															AT1G12120	0.030112	4114752	4114857	106	+	111	42	33	6	9	7		AT1G61690	0.0098775	0.676534	0.0098775	22784973	22784990	18	+	0	0	0
AT1G20330	0.0210029	7038690	7038770	81	+	1	6	2	5	5	5															AT4G02060	0.0301571	900947	900950	4	-	11	3	2	0	0	0		AT1G47480	0.00988721	15.8097	0.00988721	17419101	17419201	101	-	5	7	13
AT4G11120	0.021021	6780054	6780098	45	-	0	60	19	5	2	2															AT2G25970	0.0302111	11075390	11075395	6	+	0	0	0	0	0	2		AT3G37820	0.00992055	1.43936	0.00992055	5081975	5081981	7	-	3	8	1
AT3G50740	0.021037	18856154	18856155	2	+	0	0	0	0	11	1															AT5G10830	0.0302703	3424680	3424834	155	-	71	57	21	20	24	25		AT1G62975	0.00994948	0.786865	0.00994948	23330750	23330816	67	-	0	0	0
AT1G18270	0.021063	6287141	6287148	8	+	0	0	0	2	0	3															AT1G17070	0.0303446	5838473	5838499	27	-	2	2	0	4	2	0		AT1G63310	0.00997301	3.02651	0.00997301	23486356	23486441	86	+	0	18	8
AT5G62720	0.0211205	25192436	25192440	5	-	3	36	17	0	1	0															AT4G23980	0.0304395	12454959	12455003	45	-	14	57	8	6	0	6		AT4G15760	0.00999243	20.063	0.00999243	8972641	8972758	118	+	0	170	16
AT2G27389	0.0211449	11720647	11720649	3	-	0	0	0	0	5	2															AT3G06210	0.030483	1883366	1883424	59	-	42	13	13	4	9	7		AT5G20200	0.0100036	1.43543	0.0100036	6819240	6819246	7	-	0	1	3
AT3G05420	0.0211678	1567210	1567331	122	-	9	23	7	8	3	5															AT2G20960	0.0305031	9009388	9009454	67	-	20	16	5	9	9	16		AT4G10840	0.0100254	11.5116	0.0100254	6659152	6659305	154	-	3	48	10
AT1G65010	0.0211686	24151719	24151745	27	-	0	8	6	0	0	0															AT3G25150	0.0305187	9157106	9157108	3	+	10	2	1	6	4	3		AT5G16450	0.0100335	13.4283	0.0100335	5375425	5375523	99	-	6	73	19
AT2G03690	0.0211835	1122836	1122856	21	+	0	3	0	0	18	2															AT1G12560	0.0305667	4276531	4276533	3	-	7	1	1	0	0	0		AT3G15470	0.0100485	0.945073	0.0100485	5218818	5218825	8	+	0	0	0
AT5G19480	0.0212142	6571808	6571820	13	-	0	0	0	0	8	2															AT1G04850	0.0305856	1366599	1366650	52	+	6	7	1	0	0	0		AT4G37460	0.0100492	1.83038	0.0100492	17610323	17610327	5	+	4	6	1
AT5G37600	0.0212622	14933669	14933685	17	+	4	19	21	18	25	7															AT3G56150	0.0306084	20833896	20833921	26	+	8	7	6	7	3	12		AT3G11745	0.0101768	1.13047	0.0101768	3713753	3713797	45	+	2	4	1
AT4G16830	0.0213621	9471253	9471269	17	-	0	0	0	0	7	1															AT1G22280	0.0306257	7875256	7875263	8	-	7	2	8	11	5	8		AT3G51670	0.0102008	1.30519	0.0102008	19169250	19169266	17	-	0	0	0
AT5G02870	0.0214278	659607	659783	177	-	42	704	115	95	54	51															AT4G01070	0.0307875	461983	462062	80	+	51	48	31	103	15	72		AT5G13640	0.010231	2.07886	0.010231	4396005	4396044	40	-	0	0	1
AT2G23070	0.0214308	9824005	9824077	73	+	2	118	28	11	8	6															AT2G26370	0.0308105	11226174	11226227	54	-	3	3	2	1	8	3		AT3G37820	0.0102509	1.31489	0.0102509	4561119	4561202	84	-	0	0	1
AT5G15190	0.0214643	4932761	4932858	98	+	5	14	37	4	1	3															AT4G24220	0.0309831	12566192	12566331	140	-	121	43	36	102	32	57		AT2G47000	0.0102605	13.3692	0.0102605	19312143	19312188	46	+	0	7	8
AT1G08510	0.0215144	2691989	2692006	18	+	0	0	0	1	0	3															AT1G61100	0.0310651	22512268	22512269	2	+	5	5	4	0	0	0		AT3G25660	0.0102647	0.497518	0.0102647	9339386	9339389	4	+	0	0	0
AT2G30350	0.0215403	12934393	12934399	7	+	0	1	11	0	0	0															AT2G33710	0.0312891	14260693	14260696	4	+	12	5	1	0	0	0		AT3G61990	0.0102725	5.88271	0.0102725	22957159	22957184	26	+	3	5	3
AT2G25430	0.0216025	10823843	10823846	4	-	0	8	0	5	10	5															AT3G28970	0.0313849	10988139	10988184	46	+	22	18	7	1	6	2		AT1G47480	0.0102897	20.8709	0.0102897	17419301	17419468	168	-	8	54	32
AT5G63450	0.0216142	25408879	25408922	44	+	0	0	9	5	7	2															AT5G01400	0.031552	162780	162865	86	+	56	54	13	9	12	4		AT5G24430	0.0102946	1.39365	0.0102946	8339073	8339173	101	+	1	11	3
AT1G41830	0.021682	15603588	15603722	135	+	17	82	16	28	9	12															AT1G79340	0.0316102	29843944	29843959	16	-	3	3	24	10	17	15		AT4G36610	0.0103017	10.3302	0.0103017	17265344	17265471	128	+	5	17	34
AT5G43450	0.0216916	17457184	17457245	62	+	1	9	13	0	0	0															AT2G36340	0.0316268	15237779	15237807	29	-	5	6	0	0	0	0		AT4G23980	0.0103113	0.653639	0.0103113	12451414	12451425	12	-	0	0	0
AT1G52520	0.0217427	19566294	19566306	13	-	0	3	0	2	2	3															AT2G37930	0.0318253	15874662	15874684	23	-	10	2	2	0	0	0		AT5G40450	0.0103178	9.07885	0.0103178	16187911	16187954	44	+	1	21	6
AT2G44730	0.021894	18437220	18437295	76	+	8	40	2	3	3	5															AT1G08470	0.0318996	2682401	2682406	6	+	19	1	2	2	12	4		AT1G22610	0.0103323	1.13379	0.0103323	7995034	7995039	6	-	0	0	1
AT3G21430	0.0219863	7544581	7544597	17	+	0	21	0	0	0	0															AT3G61960	0.031944	22945006	22945009	4	+	2	1	1	0	4	2		AT3G37820	0.0103519	4.23837	0.0103519	8090198	8090219	22	-	0	3	5
AT2G44730	0.0220664	18437560	18437627	68	+	0	2	0	2	9	2															AT4G03030	0.031951	1336478	1336511	34	+	31	14	2	9	4	6		AT1G21130	0.0103605	2.78027	0.0103605	7399280	7399295	16	+	1	1	0
AT2G32260	0.0220838	13699147	13699180	34	-	0	1	0	8	3	0															AT1G45160	0.0319941	17083485	17083572	88	+	38	23	13	2	12	4		AT4G15760	0.010365	0.945073	0.010365	8973237	8973240	4	+	0	0	0
AT1G28490	0.0221082	10017925	10018053	129	-	4	53	8	4	6	4															AT5G07100	0.0321503	2205548	2205575	28	-	23	1	5	0	0	0		AT1G03280	0.0103699	10.8494	0.0103699	806880	807107	228	-	9	42	9
AT3G37820	0.0221699	6222943	6223072	130	-	13	11	14	0	0	1															AT2G32250	0.0322282	13695444	13695481	38	-	33	14	2	0	1	2		AT5G16450	0.010381	20.2127	0.010381	5375327	5375361	35	-	5	40	14
AT4G25500	0.0221986	13026699	13026707	9	-	0	2	0	1	1	3															AT1G15270	0.0322589	5250549	5250800	252	+	2638	717	422	238	150	195		AT3G49530	0.0104045	1.65211	0.0104045	18362955	18362957	3	+	0	0	1
AT4G22320	0.0222323	11793742	11793756	15	+	4	6	5	0	0	0															AT5G54660	0.0322676	22204336	22204361	26	-	15	2	0	0	0	0		ATCG00010	0.0104416	1.08629	0.0104416	6932	6957	26	+	0	2	1
ATCG00010	0.0222785	52882	52892	11	+	0	0	0	0	10	0															AT1G62510	0.0325624	23136561	23136562	2	+	23	2	0	0	0	0		AT4G32040	0.0104694	1.84557	0.0104694	15495464	15495468	5	-	0	1	0
AT1G10450	0.0223452	3436651	3436652	2	-	0	0	0	0	10	0															AT2G40120	0.0325815	16754899	16755021	123	+	6	4	2	9	4	0		AT1G60390	0.0104885	1.16548	0.0104885	22247445	22247498	54	+	0	10	3
AT3G37820	0.0223837	9870327	9870364	38	-	0	2	0	10	2	1															AT5G48230	0.0326393	19554460	19554492	33	+	0	0	3	0	4	8		AT5G04760	0.0105182	12.8748	0.0105182	1373521	1373582	62	+	4	59	9
AT3G37820	0.0224655	5344201	5344210	10	-	0	1	0	1	9	1															AT1G15230	0.0326739	5242772	5242816	45	+	7	2	1	2	0	2		AT1G16210	0.0105263	2.22273	0.0105263	5547035	5547036	2	+	0	3	0
AT3G46270	0.0224681	17001809	17001810	2	+	0	24	0	0	0	0															AT5G21950	0.032686	7254666	7254710	45	+	0	0	0	0	0	1		AT3G61990	0.0105603	25.8208	0.0105603	22957077	22957132	56	+	15	107	57
AT4G22540	0.0224892	11860849	11860850	2	+	0	3	10	0	0	0															AT1G16560	0.0327124	5670557	5670728	172	-	29	29	18	4	5	6		AT3G54010	0.0105659	5.09392	0.0105659	20001072	20001084	13	-	0	3	5
AT3G37820	0.0225257	5816562	5816654	93	-	2	10	0	8	22	4															AT1G44160	0.0328042	16796318	16796329	12	-	7	1	1	0	0	0		AT2G03510	0.0105802	3.47563	0.0105802	1068888	1068892	5	-	0	0	1
AT5G44790	0.0225266	18078902	18078915	14	+	0	0	0	4	0	7															AT1G67970	0.0328416	25484688	25484750	63	+	29	20	0	2	2	5		AT1G30360	0.0106206	41.3994	0.0106206	10718928	10719065	138	-	27	153	59
AT1G72150	0.0225395	27149407	27149419	13	-	0	1	0	1	2	2															AT4G36380	0.0329303	17189684	17189700	17	+	1	0	0	0	1	1		AT5G20700	0.0106265	6.97537	0.0106265	7006960	7007075	116	+	8	16	8
AT1G74800	0.0225417	28102067	28102081	15	+	6	11	0	0	0	0															AT1G05120	0.0329928	1471392	1471517	126	+	15	18	10	3	4	5		AT1G44910	0.0106601	1.16969	0.0106601	16982228	16982236	9	-	1	10	3
AT2G26370	0.022553	11226174	11226227	54	-	0	3	0	2	5	8															AT1G16350	0.0330237	5592965	5593120	156	-	82	64	12	15	9	14		AT3G37820	0.0106797	2.56167	0.0106797	8703861	8703868	8	-	0	1	0
AT4G36860	0.0225873	17358494	17358537	44	+	15	100	63	14	12	4															AT3G26935	0.0332075	9932974	9932980	7	+	2	5	0	1	3	3		AT3G42050	0.0107166	37.2923	0.0107166	14228424	14228701	278	+	16	193	31
AT4G33980	0.0226077	16283200	16283261	62	+	3	54	1	10	7	3															AT2G45810	0.0332298	18862882	18862936	55	-	6	3	3	3	1	3		AT5G39510	0.0107541	27.7623	0.0107541	15823680	15823843	164	-	7	124	46
AT4G30160	0.0226586	14758893	14758894	2	-	0	10	13	0	0	0															AT5G60790	0.0332319	24453520	24453536	17	+	11	2	2	0	0	0		AT4G30170	0.0108396	0.316415	0.0108396	14764507	14764523	17	-	0	0	0
AT2G28890	0.0228293	12407061	12407075	15	+	0	6	9	4	19	6															AT4G29100	0.0333707	14344875	14345012	138	-	53	53	6	9	6	6		AT1G42440	0.0108849	3.95262	0.0108849	15895196	15895376	181	+	4	30	3
AT5G02770	0.0228626	627008	627166	159	+	25	123	18	38	19	9															AT5G60410	0.0334149	24300935	24300967	33	-	24	11	1	1	0	2		AT5G22090	0.0108939	1.28003	0.0108939	7315454	7315499	46	+	2	15	0
AT3G16950	0.0229198	5786649	5786690	42	+	2	31	17	2	0	0															AT5G46710	0.0335382	18952596	18952689	94	+	13	6	3	4	2	5		AT5G54980	0.0109559	0.826652	0.0109559	22315803	22315835	33	-	0	16	1
AT1G29340	0.0229721	10266240	10266242	3	-	0	1	0	3	3	3															AT4G23670	0.033567	12332500	12332811	312	+	5271	321	1244	134	780	138		AT5G41670	0.0109964	4.80726	0.0109964	16665991	16666071	81	+	0	13	1
AT1G41830	0.0230308	15607606	15607607	2	+	4	5	3	0	0	0															AT2G38080	0.033653	15934992	15935014	23	-	9	3	0	0	0	0		AT5G05210	0.0110149	2.69554	0.0110149	1549190	1549216	27	-	0	1	2
AT5G10360	0.0230828	3258886	3258911	26	+	0	3	0	10	0	4															AT1G71010	0.0337111	26788773	26788847	75	-	28	9	4	1	1	1		AT4G01000	0.0110177	9.45993	0.0110177	433222	433387	166	+	1	7	5
AT3G46280	0.0231151	17005399	17005606	208	+	12	104	35	6	35	17															AT5G53460	0.0337536	21704074	21704077	4	-	30	6	9	3	4	9		AT5G41670	0.011063	11.5156	0.011063	16666280	16666387	108	+	0	4	10
AT1G30510	0.0231222	10806917	10807278	362	+	248	893	556	203	155	89															AT5G57120	0.0337603	23123436	23123469	34	+	14	17	8	7	8	2		AT4G30470	0.0110943	4.30813	0.0110943	14896603	14896616	14	-	2	27	10
AT1G36310	0.0231335	13671008	13671128	121	-	5	49	37	3	30	0															AT2G43050	0.0338188	17904412	17904430	19	-	3	2	1	0	1	0		AT2G01820	0.0111257	2.13825	0.0111257	359160	359172	13	+	0	2	0
AT5G02870	0.023149	658889	658925	37	-	0	4	0	4	2	2															AT5G43600	0.0338395	17515462	17515534	73	-	1	18	4	0	3	8		AT3G15630	0.0111566	0.362205	0.0111566	5297087	5297093	7	+	0	0	0
AT5G18540	0.0232461	6155974	6155995	22	-	0	29	8	0	0	0															AT1G69850	0.0338472	26296922	26296971	50	+	3	8	1	0	0	0		AT5G53370	0.0111598	0.716556	0.0111598	21651555	21651558	4	+	1	6	1
AT1G30510	0.0232526	10807337	10807404	68	+	6	69	44	58	56	15															AT5G10350	0.0339154	3256805	3256827	23	+	3	8	3	0	1	0		AT5G22950	0.011172	1.93513	0.011172	7682401	7682413	13	-	1	1	0
ATCG00010	0.0232701	69888	69912	25	+	0	10	0	2	13	0															AT5G22740	0.0339865	7554909	7555140	232	+	88	40	2	5	7	7		AT3G11745	0.0111827	1.94392	0.0111827	3713822	3713866	45	+	0	2	1
AT2G15580	0.0232797	6798919	6798939	21	-	0	22	12	0	0	0															AT1G50560	0.0340651	18726133	18726273	141	-	117	26	43	11	18	16		AT1G54380	0.0112309	0.616459	0.0112309	20297855	20297897	43	+	0	7	0
AT5G38880	0.0233037	15568374	15568376	3	+	0	0	0	0	12	1															AT1G30400	0.0340741	10731282	10731292	11	-	1	2	2	0	6	4		AT1G69060	0.0112602	1.57585	0.0112602	25966795	25966809	15	-	1	0	0
AT1G65440	0.0233264	24310633	24310644	12	+	0	0	0	3	1	0															AT1G59960	0.0340813	22071268	22071384	117	+	77	37	27	12	6	4		AT4G31890	0.0112628	1.44263	0.0112628	15427414	15427469	56	+	1	0	0
AT5G50920	0.0233277	20715832	20715858	27	+	0	1	0	2	0	3															AT5G04960	0.0340841	1463879	1464059	181	-	192	8	38	12	19	7		AT3G54890	0.0112636	34.0277	0.0112636	20339521	20339643	123	+	92	19	5
AT4G24480	0.0234068	12655023	12655077	55	-	0	1	0	3	0	0															AT5G09890	0.0341935	3085544	3085591	48	+	5	20	5	0	2	1		AT4G39080	0.0112653	0.497518	0.0112653	18211153	18211154	2	-	0	0	0
AT5G52530	0.0234441	21317474	21317488	15	-	0	2	0	2	0	2															AT2G30870	0.0342777	13142001	13142025	25	-	1	2	4	2	2	4		AT1G80040	0.0112883	0.882617	0.0112883	30109287	30109294	8	+	0	0	0
AT5G63450	0.0234617	25409552	25409555	4	+	0	0	13	0	0	0															AT2G46020	0.0343451	18925859	18925878	20	-	0	1	0	1	1	1		AT5G41260	0.011297	0.300044	0.011297	16507491	16507500	10	-	0	7	0
AT1G28490	0.0234618	10017250	10017272	23	-	0	1	0	3	0	5															AT1G78060	0.0343514	29349658	29349793	136	+	64	55	13	4	3	10		AT5G48560	0.0112971	1.76315	0.0112971	19684897	19684898	2	-	0	0	0
AT3G03300	0.0235614	767904	767936	33	+	0	11	11	0	0	0															AT3G47670	0.0344113	17575105	17575120	16	+	32	6	5	2	0	1		AT4G33565	0.0113138	9.0434	0.0113138	16138056	16138124	69	-	5	21	18
AT5G67250	0.0235894	26831985	26832024	40	+	0	1	0	2	0	5															AT1G65270	0.0344276	24244697	24244744	48	-	11	5	0	0	0	0		AT2G03890	0.0113668	11.2816	0.0113668	1188425	1188486	62	-	10	56	11
AT3G03790	0.0236008	965845	965856	12	-	0	0	0	5	2	0															AT5G50430	0.0345211	20534460	20534501	42	+	13	2	4	1	0	0		AT3G37820	0.0114162	1.54958	0.0114162	9553553	9553601	49	-	3	4	3
AT1G20693	0.0236876	7178551	7178869	319	-	97	716	241	153	118	68															AT1G49300	0.0345213	18236720	18236779	60	-	5	0	1	1	2	3		AT3G49010	0.0114414	10.4153	0.0114414	18166982	18167010	29	+	2	17	5
AT2G14900	0.0237591	6405128	6405135	8	-	9	31	28	2	7	1															AT4G26630	0.0345625	13434537	13434599	63	+	6	8	2	2	2	6		AT1G55860	0.0114543	2.47548	0.0114543	20886085	20886102	18	+	0	2	0
AT3G37820	0.0237771	8694606	8694644	39	-	0	19	9	0	0	0															AT4G37320	0.0345766	17560516	17560547	32	+	0	0	1	1	0	2		AT5G01210	0.0114603	6.3004	0.0114603	86156	86283	128	-	4	44	13
AT1G07220	0.0237777	2216927	2216982	56	+	3	6	10	0	0	0															AT4G27430	0.0346049	13721083	13721092	10	-	0	0	3	1	2	3		AT1G56660	0.0114655	3.90951	0.0114655	21240382	21240397	16	-	4	0	0
AT3G46280	0.0238324	17006858	17006859	2	+	0	5	0	1	16	3															AT5G51410	0.0347516	20881986	20882016	31	+	2	4	3	4	2	4		AT1G76810	0.0114691	1.941	0.0114691	28834729	28834743	15	+	0	3	1
AT3G37820	0.0238344	10127433	10127449	17	-	0	0	0	9	0	1															AT4G10380	0.0347523	6433847	6433851	5	+	4	2	0	2	3	0		AT1G58080	0.0114709	5.46201	0.0114709	21504298	21504373	76	+	3	14	13
AT4G18030	0.023865	10014035	10014045	11	+	0	2	0	8	1	3															AT1G80930	0.034759	30405789	30405811	23	+	5	3	0	0	0	0		AT4G28710	0.0114742	0.543307	0.0114742	14178722	14178723	2	-	0	0	0
AT4G03430	0.0240581	1519340	1519351	12	+	0	0	0	1	12	0															AT4G23680	0.0348426	12336527	12336532	6	+	2	1	8	8	7	27		AT2G47485	0.0114946	1.82268	0.0114946	19486438	19486461	24	-	0	1	0
AT1G13300	0.0240671	4557786	4557873	88	-	0	21	0	21	8	12															AT4G30520	0.0349275	14907918	14907955	38	+	2	8	1	0	0	0		AT5G02502	0.0115179	1.64696	0.0115179	558235	558309	75	+	0	2	0
AT2G19110	0.0240834	8285523	8285553	31	-	0	0	0	1	15	0															AT1G07200	0.0349705	2209689	2209690	2	+	0	0	0	0	0	1		AT5G22020	0.0115231	17.58	0.0115231	7287675	7287868	194	+	19	42	38
AT1G58250	0.0241022	21587054	21587075	22	+	0	1	0	2	0	3															AT3G21430	0.0350598	7544581	7544597	17	+	21	3	0	0	0	0		AT5G63600	0.0115231	21.3747	0.0115231	25461944	25462015	72	+	5	20	14
AT3G05420	0.0241136	1566049	1566050	2	-	0	0	0	5	1	0															AT1G76680	0.0352027	28777917	28777992	76	-	2	1	33	17	11	45		AT4G30520	0.0115746	0.342907	0.0115746	14907918	14907955	38	+	0	8	0
AT5G47620	0.0241459	19302245	19302347	103	+	1	10	1	9	5	6															AT5G23020	0.0352696	7719086	7719111	26	-	16	1	7	0	6	2		AT3G37820	0.011584	1.37188	0.011584	10143199	10143240	42	-	2	4	4
AT5G45470	0.0242349	18422480	18422482	3	+	0	1	0	1	21	0															AT1G33700	0.0352779	12208632	12208770	139	+	48	63	12	10	4	5		AT4G24690	0.0116028	0.497518	0.0116028	12742358	12742359	2	-	0	0	0
AT2G05380	0.0242357	1967603	1967690	88	-	0	1	0	1	1	0															AT5G18290	0.0353261	6055098	6055117	20	+	1	4	0	1	1	3		AT5G17380	0.0116033	1.88025	0.0116033	5726162	5726196	35	+	0	1	1
AT3G37820	0.024275	2457383	2457438	56	-	0	3	0	8	3	1															AT3G49240	0.0354219	18258082	18258107	26	-	6	12	1	0	0	1		AT1G55850	0.011607	4.25071	0.011607	20879312	20879339	28	-	0	0	0
AT3G37820	0.0242785	5969018	5969044	27	-	0	7	0	4	13	2															AT2G18876	0.0357286	8172484	8172528	45	-	3	7	2	1	1	2		AT3G27960	0.0116161	6.88012	0.0116161	10382299	10382353	55	+	2	7	6
AT2G18960	0.0242804	8222471	8222490	20	-	3	5	4	0	0	0															AT3G01320	0.0357699	111477	111508	32	-	0	3	0	3	1	1		AT4G10840	0.0116567	1.2823	0.0116567	6656768	6656793	26	-	0	0	0
AT3G37820	0.0243372	5301447	5301673	227	-	21	117	89	9	9	3															AT5G11260	0.0358175	3593335	3593510	176	+	58	28	12	6	10	9		AT1G78110	0.0116739	4.5446	0.0116739	29392495	29392551	57	-	0	2	0
ATCG00010	0.0243382	68432	68441	10	+	0	26	0	6	5	1															AT2G15530	0.0358306	6777113	6777128	16	-	82	67	10	4	5	14		AT1G67230	0.0116879	0.520413	0.0116879	25155100	25155133	34	+	0	0	0
AT1G01090	0.0243404	47512	47621	110	+	9	127	84	33	18	7															AT5G16730	0.0359014	5500212	5500228	17	-	4	0	1	6	3	0		AT1G27320	0.0116883	1.21984	0.0116883	9491219	9491220	2	-	0	0	0
AT3G37820	0.0243505	10787758	10787772	15	-	0	0	0	7	1	0															AT4G31730	0.0361493	15361571	15361653	83	-	74	36	18	44	17	12		AT5G54940	0.0116955	10.5511	0.0116955	22308491	22308537	47	+	0	0	1
AT2G29960	0.0243529	12769327	12769344	18	+	0	3	0	21	0	4															AT2G24570	0.0362264	10437376	10437542	167	+	68	18	5	3	8	6		AT4G15260	0.0116969	1.50168	0.0116969	8715319	8715376	58	-	0	8	1
AT1G06550	0.0243606	2003623	2003732	110	+	17	99	9	29	2	8															AT5G54585	0.0362544	22175898	22175926	29	-	15	0	3	0	0	0		AT5G10160	0.0117392	1.47862	0.0117392	3187140	3187147	8	-	0	0	2
AT1G09770	0.0243615	3162813	3162878	66	-	14	59	53	3	4	0															AT1G04945	0.0363563	1400721	1400820	100	-	4	18	5	1	1	1		AT5G07220	0.0117462	1.34727	0.0117462	2266736	2266746	11	+	1	1	7
AT2G26370	0.0243943	11226118	11226119	2	-	0	39	0	1	2	0															AT4G18030	0.036359	10013983	10013986	4	+	2	3	1	8	1	1		AT5G55600	0.0117605	6.14363	0.0117605	22521789	22521908	120	+	2	40	4
AT1G20693	0.0244275	7178164	7178202	39	-	1	4	0	8	19	1															AT5G38720	0.0363999	15509829	15509830	2	+	7	1	2	0	3	0		AT5G45470	0.0118255	0.342907	0.0118255	18424700	18424717	18	+	0	8	0
AT3G02260	0.0244468	432765	432792	28	+	0	0	0	2	0	2															AT4G20110	0.0364049	10876292	10876307	16	-	24	12	11	36	9	8		AT3G27100	0.011835	0.543307	0.011835	9995628	9995635	8	+	0	0	0
AT5G04550	0.024643	1303234	1303421	188	+	13	70	18	12	0	4															AT4G13195	0.0366215	7662466	7662535	70	+	31	11	3	3	1	2		AT2G41660	0.0118565	0.80976	0.0118565	17368829	17368865	37	-	0	0	0
AT2G01910	0.024646	418483	418492	10	-	0	0	0	1	0	7															AT5G46070	0.0366971	18687592	18687595	4	-	9	3	1	0	0	0		AT3G62280	0.0118649	8.74158	0.0118649	23050637	23050645	9	+	2	12	11
AT5G17990	0.0246894	5959804	5959935	132	-	0	55	20	14	5	11															AT1G05760	0.0367988	1723666	1723751	86	+	32	17	0	10	3	5		ATCG00010	0.0118826	0.540381	0.0118826	20603	20615	13	+	0	1	0
AT3G37820	0.02477	6711433	6711483	51	-	0	1	0	3	7	0															AT5G09900	0.0368539	3089250	3089355	106	+	168	89	36	16	24	26		AT1G24460	0.0119211	0.771667	0.0119211	8672685	8672704	20	-	1	4	2
AT1G30380	0.0247996	10723060	10723314	255	-	3	1643	1	8	9	3															AT2G20320	0.0371362	8767651	8767680	30	-	2	0	1	3	1	3		AT3G60750	0.0119456	1.30264	0.0119456	22456703	22456708	6	-	0	3	0
AT3G37820	0.0248018	5709925	5709970	46	-	1	0	1	7	9	1															AT3G20640	0.0371456	7210402	7210427	26	+	8	1	0	0	0	0		AT2G26280	0.0119549	1.12154	0.0119549	11187832	11187861	30	+	0	3	0
AT2G20585	0.0248511	8866715	8866784	70	-	0	30	0	10	6	1															AT4G19200	0.0371959	10500281	10500398	118	-	11	4	42	18	17	20		AT3G60750	0.0119557	77.2895	0.0119557	22456895	22457366	472	-	35	507	89
AT5G16070	0.0248834	5247461	5247463	3	+	0	53	4	1	1	0															AT1G10580	0.0372418	3491220	3491384	165	+	36	20	7	4	1	2		AT5G59420	0.0119857	3.86069	0.0119857	23962327	23962381	55	-	1	1	0
AT2G27040	0.024941	11536531	11536599	69	+	10	42	9	1	0	4															AT2G46980	0.0373074	19302438	19302441	4	+	1	0	1	0	0	2		AT1G54460	0.0119892	7.27468	0.0119892	20340850	20340868	19	+	3	9	5
AT3G04730	0.0249866	1289570	1289571	2	+	0	1	0	1	19	0															AT3G24150	0.0374332	8724147	8724166	20	+	1	1	1	0	2	2		AT1G33560	0.0120111	6.69159	0.0120111	12171951	12172065	115	-	2	36	11
AT4G34230	0.0249998	16387407	16387464	58	+	0	34	5	16	15	8															AT1G65690	0.037483	24431269	24431313	45	+	8	3	0	0	0	0		AT3G57520	0.0120516	26.431	0.0120516	21288756	21288908	153	+	29	199	15
AT5G04550	0.0250353	1305143	1305167	25	+	0	2	0	3	17	1															AT1G73030	0.0374923	27474353	27474359	7	-	10	4	0	0	0	0		AT2G47110	0.0120668	2.33892	0.0120668	19345136	19345152	17	-	0	1	0
AT4G00990	0.0250517	431778	431841	64	-	1	4	8	1	4	1															AT1G73740	0.037509	27736204	27736245	42	-	1	4	0	0	4	6		AT4G26850	0.0120983	0.947159	0.0120983	13499330	13499371	42	+	0	0	0
AT1G27320	0.0250941	9492433	9492612	180	-	31	130	147	23	50	17															AT5G54400	0.0375514	22092103	22092141	39	-	11	4	2	0	0	0		AT5G19450	0.0121148	4.7694	0.0121148	6558607	6558646	40	+	3	37	11
AT2G27040	0.025102	11542307	11542335	29	+	0	29	0	5	8	3															AT1G74280	0.0376071	27931213	27931347	135	-	27	10	3	3	3	6		AT4G15260	0.0121325	2.23484	0.0121325	8714931	8714984	54	-	0	1	0
AT1G01090	0.025128	47881	47891	11	+	1	4	3	8	3	7															AT5G67320	0.0377014	26861054	26861129	76	-	95	19	13	1	3	4		AT2G24765	0.0121481	1.56262	0.0121481	10564080	10564084	5	-	0	0	1
AT5G51440	0.0251296	20892066	20892071	6	-	6	22	49	2	6	1															AT2G43110	0.037771	17924323	17924382	60	-	44	11	1	0	1	0		AT2G27100	0.0122133	1.69706	0.0122133	11574865	11574881	17	-	0	1	1
AT1G10900	0.0251905	3632191	3632362	172	+	1	25	15	9	3	2															AT1G02816	0.0378604	622170	622359	190	-	112	25	14	17	5	4		AT3G37820	0.0122658	27.7619	0.0122658	5214062	5214179	118	-	38	106	35
AT5G41670	0.0252109	16666182	16666242	61	+	9	3	0	12	35	6															AT5G24690	0.0379239	8455426	8455521	96	+	27	84	20	5	9	11		AT3G07160	0.0123041	2.04068	0.0123041	2278984	2278988	5	+	0	0	2
AT2G40890	0.0252112	17058841	17058881	41	+	0	0	0	1	9	0															AT5G65240	0.0379351	26074975	26074987	13	+	3	5	0	2	2	3		AT3G53110	0.0123357	17.1562	0.0123357	19690501	19690654	154	-	4	72	35
AT1G76650	0.0252213	28766733	28766851	119	+	3	24	8	1	6	2															AT2G02820	0.0379846	804694	804696	3	+	0	1	1	0	2	3		AT1G04750	0.012341	48.9046	0.012341	1331521	1331724	204	+	32	126	67
AT2G18890	0.0252362	8186526	8186555	30	-	0	19	2	0	0	0															AT3G15950	0.0380441	5401386	5401409	24	+	0	0	2	0	3	2		AT3G59920	0.0123597	1.88968	0.0123597	22138500	22138522	23	-	0	3	0
AT4G32060	0.0252437	15503474	15503628	155	-	5	192	74	16	22	11															AT2G05440	0.038052	1993666	1993827	162	-	69	2	13	0	1	0		AT2G47000	0.0123824	1.219	0.0123824	19310312	19310340	29	+	0	1	0
AT5G56360	0.0253162	22825587	22825616	30	+	0	0	1	2	2	3															AT5G44790	0.0380726	18078902	18078915	14	+	0	1	4	1	7	4		AT3G13460	0.0123988	2.40596	0.0123988	4386434	4386445	12	+	1	3	0
AT3G14400	0.0253535	4811480	4811595	116	+	0	3	0	4	1	2															AT4G15960	0.0381613	9045587	9045606	20	+	0	1	0	0	2	0		AT3G23690	0.0124146	3.87723	0.0124146	8529868	8529911	44	+	0	1	3
AT3G32980	0.0253702	13526189	13526390	202	+	215	612	342	158	375	78															AT3G59700	0.0382361	22053753	22053782	30	-	3	6	0	5	2	7		AT2G28910	0.0124198	60.7118	0.0124198	12416492	12416628	137	+	16	33	28
AT3G26290	0.0253773	9633543	9633547	5	+	0	0	0	1	2	1															AT1G66680	0.0382836	24866198	24866254	57	+	65	41	12	7	8	3		AT5G56360	0.0124903	10.4219	0.0124903	22826356	22826456	101	+	11	34	14
AT5G49890	0.0254271	20288481	20288497	17	+	0	0	0	3	0	5															AT3G60140	0.0383464	22220498	22220510	13	-	0	0	3	5	3	2		AT5G08080	0.0124935	8.78636	0.0124935	2591263	2591405	143	-	3	58	16
AT5G60360	0.0255121	24281936	24281980	45	-	0	0	0	14	0	1															AT5G10750	0.0384695	3400047	3400160	114	-	38	8	0	5	2	3		AT1G33330	0.0125006	0.719397	0.0125006	12086334	12086335	2	-	0	1	0
AT5G47680	0.0255136	19317246	19317335	90	+	1	33	4	2	0	1															AT5G57220	0.0384976	23189131	23189175	45	-	0	1	0	0	1	5		AT2G18370	0.0125417	1.56183	0.0125417	7981190	7981228	39	-	3	1	4
AT4G01810	0.0255267	776450	776584	135	+	8	11	10	5	0	2															AT3G14172	0.0385659	4700878	4700879	2	+	0	0	0	0	0	2		AT4G29100	0.0126019	8.23584	0.0126019	14344875	14345012	138	-	6	53	6
AT2G37130	0.0255544	15599443	15599449	7	+	0	1	0	8	14	0															AT3G54470	0.0386734	20168050	20168211	162	+	103	50	23	12	10	11		AT2G44200	0.0126102	1.42711	0.0126102	18278409	18278527	119	-	3	11	0
AT5G04750	0.0256939	1373075	1373097	23	-	1	5	0	3	9	13															AT5G61330	0.0387026	24657132	24657196	65	+	30	11	5	2	0	2		AT5G64940	0.0126516	6.42235	0.0126516	25949476	25949502	27	-	4	24	6
AT2G26460	0.0256944	11255269	11255298	30	+	0	1	0	2	1	1															AT5G47180	0.0387417	19161016	19161313	298	+	77	18	7	2	3	7		AT1G55490	0.012657	2.59225	0.012657	20717699	20717703	5	+	0	0	5
AT3G62660	0.0257277	23174645	23174795	151	-	4	32	9	10	8	11															AT5G04990	0.0387522	1471477	1471639	163	+	83	28	12	14	16	13		AT5G50380	0.0126976	0.992949	0.0126976	20517798	20517830	33	+	0	0	0
AT3G05890	0.025832	1757499	1757674	176	+	211	975	143	423	429	188															AT3G59670	0.0387552	22041190	22041207	18	-	23	8	0	6	1	2		AT3G37820	0.0127262	17.2211	0.0127262	10317862	10317878	17	-	6	20	18
AT3G37820	0.0258512	10000262	10000280	19	-	0	39	4	0	0	0															AT3G19553	0.0388059	6790701	6790776	76	+	24	27	15	9	8	10		AT1G55490	0.0127348	2.51607	0.0127348	20715580	20715639	60	+	3	13	6
AT1G72160	0.0259977	27154870	27154878	9	+	0	3	0	4	5	3															AT1G71710	0.0388411	26977775	26977784	10	+	0	0	1	0	1	2		AT2G17150	0.0127466	3.6382	0.0127466	7468296	7468316	21	+	1	8	0
AT1G18670	0.0260239	6426894	6426961	68	+	0	0	1	3	1	2															AT4G32480	0.0388963	15676653	15676665	13	-	1	0	4	1	3	1		AT5G22020	0.0127704	4.42168	0.0127704	7287937	7287965	29	+	2	7	6
AT5G20520	0.0260289	6943663	6943694	32	+	0	2	0	3	12	2															AT4G15930	0.0389017	9037936	9038073	138	-	153	39	11	7	5	6		AT2G18370	0.0128488	262.753	0.0128488	7981595	7981844	250	-	75	1139	133
AT4G23670	0.0260953	12333048	12333135	88	+	6	75	0	129	108	214															AT5G51280	0.0389389	20843720	20843804	85	-	62	25	6	7	4	7		AT2G18160	0.0128711	5.56185	0.0128711	7899151	7899156	6	+	8	30	6
AT3G57530	0.026099	21296532	21296667	136	+	16	113	65	8	1	6															AT4G36890	0.0390234	17379807	17379821	15	+	45	1	3	0	0	0		AT4G02510	0.0129085	3.59476	0.0129085	1108394	1108449	56	-	4	20	3
AT1G10900	0.0261463	3635927	3635955	29	+	0	1	0	2	1	5															AT1G23280	0.0391422	8261443	8261486	44	+	4	1	0	0	0	0		AT5G26742	0.0129394	0.831815	0.0129394	9285357	9285383	27	+	0	1	0
AT2G37840	0.026154	15856081	15856089	9	-	18	98	51	8	6	3															AT4G12080	0.0391436	7241299	7241536	238	-	90	70	21	12	6	12		AT1G58080	0.0129547	1.49307	0.0129547	21505438	21505455	18	+	0	1	1
AT1G79930	0.0261895	30064253	30064268	16	+	0	1	0	4	1	1															AT1G47970	0.0391579	17688360	17688387	28	-	15	4	9	5	10	13		AT4G33120	0.0130079	1.73953	0.0130079	15978088	15978092	5	+	4	1	3
AT5G15020	0.0262099	4860992	4861018	27	+	0	1	0	3	11	0															AT3G12920	0.0392189	4121756	4121794	39	+	6	4	2	0	0	0		AT3G37820	0.0130216	0.653639	0.0130216	7297032	7297043	12	-	0	0	0
AT2G20585	0.0262364	8866567	8866600	34	-	0	44	1	0	1	0															AT1G68060	0.0393374	25511791	25511792	2	+	2	0	1	1	2	0		AT1G04400	0.0130375	11.6107	0.0130375	1185489	1185638	150	+	3	79	12
AT3G37820	0.0262391	2586480	2586503	24	-	1	6	1	3	11	7															AT1G23310	0.0393509	8271212	8271231	20	+	2	2	1	1	0	3		AT5G20290	0.0130848	1.73023	0.0130848	6851847	6851867	21	+	0	2	0
AT1G59870	0.0262437	22039925	22040024	100	-	40	291	145	36	94	18															AT5G52120	0.0394255	21176369	21176408	40	+	6	4	1	0	0	0		AT1G17620	0.0131227	12.0433	0.0131227	6063207	6063332	126	-	3	50	18
AT1G76650	0.0262566	28767117	28767123	7	+	0	2	0	2	9	0															AT1G33520	0.0394493	12158215	12158234	20	+	8	2	2	13	5	2		AT1G14740	0.0131378	0.520413	0.0131378	5075440	5075461	22	+	0	0	0
AT1G49980	0.0263161	18513147	18513228	82	-	3	32	0	0	0	1															AT1G67820	0.0395601	25430812	25430821	10	-	0	1	1	2	0	2		AT1G15210	0.0131805	2.05856	0.0131805	5233265	5233273	9	+	0	1	2
AT1G06550	0.0263326	2004003	2004015	13	+	0	1	0	3	0	4															AT2G31200	0.0396561	13294550	13294561	12	-	4	1	1	1	3	1		AT5G01220	0.0131851	2.45895	0.0131851	86984	86988	5	+	0	1	1
AT5G17990	0.0263604	5958739	5958757	19	-	0	1	0	3	1	4															AT4G13630	0.0397469	7933855	7933960	106	+	30	11	5	12	4	1		AT4G31570	0.0132274	1.80062	0.0132274	15299876	15299894	19	-	0	0	0
AT1G18100	0.0263717	6227713	6227829	117	+	9	95	0	24	22	16															AT1G49160	0.0398241	18179498	18179648	151	+	71	7	8	3	0	1		AT4G40010	0.0132558	0.701515	0.0132558	18548726	18548765	40	+	0	0	0
AT1G26440	0.0264147	9145660	9145661	2	+	0	0	0	0	10	1															AT4G16520	0.039833	9307200	9307203	4	+	5	0	2	2	0	12		AT5G07120	0.013259	3.83437	0.013259	2206889	2206977	89	+	1	26	7
AT1G14350	0.0264463	4911102	4911121	20	-	1	14	4	0	0	0															AT5G06850	0.0398334	2126959	2127033	75	+	1	18	3	1	1	6		AT3G37820	0.0132648	0.71031	0.0132648	6976619	6976669	51	-	0	10	2
AT4G36360	0.0264851	17177543	17177566	24	+	0	0	0	5	0	2															AT2G37710	0.0398509	15816984	15817005	22	+	9	1	3	0	0	0		AT5G39510	0.0132755	2.15033	0.0132755	15823613	15823614	2	-	0	0	0
AT3G03280	0.0264917	765853	765874	22	-	0	0	0	0	48	0															AT5G14050	0.0398666	4533884	4533939	56	-	0	2	3	5	2	2		AT1G32130	0.0132791	6.45891	0.0132791	11561123	11561145	23	+	0	2	7
AT3G37820	0.0265163	2552009	2552012	4	-	0	0	0	1	1	1															AT5G27380	0.0398896	9668552	9668570	19	+	1	1	2	1	1	3		AT4G24520	0.0132956	2.05856	0.0132956	12666280	12666282	3	+	0	1	2
AT3G37820	0.0265163	6617189	6617194	6	-	0	0	0	1	1	1															AT4G34135	0.0399004	16345240	16345441	202	+	145	187	17	53	11	32		AT3G25660	0.0133576	2.35215	0.0133576	9339422	9339530	109	+	2	5	6
AT5G52840	0.0265347	21414884	21415018	135	-	49	418	99	67	25	29															AT2G46140	0.0402529	18960449	18960640	192	-	310	57	61	14	43	39		AT5G15600	0.0133869	0.942986	0.0133869	5078583	5078598	16	-	0	0	0
AT2G41130	0.0265593	17144823	17144857	35	-	0	35	6	0	0	0															AT2G31190	0.0402615	13291368	13291389	22	+	22	0	1	0	0	0		AT2G14830	0.0134081	0.359279	0.0134081	6364037	6364048	12	-	0	1	0
AT5G51350	0.0265694	20867587	20867744	158	+	6	48	5	3	3	2															AT1G31930	0.0403286	11466407	11466429	23	-	10	4	0	2	2	5		AT4G14920	0.0134532	0.583757	0.0134532	8530939	8530970	32	+	0	3	1
AT5G52840	0.0266161	21413912	21413934	23	-	0	45	22	21	58	26															AT5G62580	0.0403661	25122368	25122506	139	-	47	16	10	2	5	7		AT3G37820	0.0135029	0.497518	0.0135029	10471523	10471558	36	-	0	0	0
AT2G21870	0.0266336	9320172	9320358	187	+	72	970	155	227	125	105															AT1G76990	0.0403702	28935059	28935097	39	-	12	34	19	25	9	31		AT2G18160	0.0135325	37.1893	0.0135325	7897906	7898283	378	+	10	152	46
AT5G48580	0.0266344	19695890	19695891	2	+	0	2	0	3	9	0															AT2G30550	0.0404567	13016225	13016242	18	-	0	6	3	3	3	14		AT5G44380	0.0135372	5.79299	0.0135372	17879832	17879877	46	+	2	6	5
AT5G58720	0.0266402	23722431	23722440	10	+	0	2	0	2	4	0															AT5G66400	0.0404577	26518677	26518695	19	+	16	1	0	0	0	0		AT5G55660	0.013542	10.4407	0.013542	22539488	22539613	126	-	4	28	3
AT4G30190	0.0266481	14774468	14774473	6	+	0	2	0	6	6	1															AT1G71360	0.0404886	26892441	26892446	6	+	5	1	0	1	0	1		AT1G10020	0.0135527	5.80857	0.0135527	3269583	3269717	135	+	5	12	17
AT1G49170	0.0267191	18183349	18183379	31	+	7	28	1	0	2	1															AT2G19800	0.0405244	8532033	8532034	2	+	13	12	1	0	1	0		AT1G21310	0.0135724	3.06632	0.0135724	7454046	7454057	12	+	1	0	0
AT1G74380	0.0267281	27961319	27961354	36	-	0	16	9	1	0	0															AT4G16380	0.0405771	9254885	9254908	24	-	7	5	1	0	0	0		AT5G55310	0.0136188	2.85048	0.0136188	22434056	22434062	7	+	1	0	2
AT4G36210	0.0267435	17134507	17134623	117	-	7	26	13	7	1	13															AT2G20860	0.0407012	8981081	8981239	159	-	184	67	39	16	3	16		AT5G53750	0.013627	0.661444	0.013627	21817382	21817383	2	-	1	8	0
AT4G01810	0.0267592	777767	777769	3	+	0	0	0	2	8	0															AT5G09220	0.040847	2868911	2869119	209	-	385	390	24	122	29	74		AT5G58670	0.013667	0.520413	0.013667	23706436	23706439	4	+	0	0	0
AT3G52920	0.0267937	19625411	19625431	21	-	3	17	3	6	5	4															AT5G13990	0.0408484	4514547	4514628	82	+	7	8	13	1	0	1		AT5G55960	0.0136888	0.495993	0.0136888	22663594	22663595	2	-	0	5	2
AT1G21550	0.0268223	7553128	7553220	93	+	1	31	10	8	1	1															AT5G14710	0.0408587	4746399	4746454	56	-	20	7	2	1	0	0		AT1G76810	0.013765	3.25418	0.013765	28832260	28832280	21	+	0	5	2
AT3G09260	0.0268515	2841598	2841622	25	+	0	18	14	16	63	14															AT5G15180	0.0408777	4932319	4932423	105	-	58	23	25	5	6	26		AT1G29340	0.0137672	1.26357	0.0137672	10265225	10265235	11	-	0	0	0
AT5G47480	0.0268939	19257943	19257956	14	-	0	0	0	2	0	2															AT4G14760	0.0408898	8478759	8478763	5	-	1	0	0	1	2	0		AT3G08530	0.0137946	0.316415	0.0137946	2587886	2587891	6	+	0	0	0
AT4G26080	0.0269172	13220528	13220539	12	+	0	1	1	3	4	0															AT5G48290	0.0409717	19569334	19569359	26	-	5	5	3	2	5	2		AT2G44820	0.0138038	1.08369	0.0138038	18485236	18485250	15	-	0	1	0
AT1G15200	0.0269693	5228328	5228376	49	+	0	22	51	3	0	1															AT1G35660	0.0410255	13197969	13197995	27	-	4	4	0	2	2	8		AT2G43210	0.013823	5.91411	0.013823	17963665	17963757	93	-	5	17	9
AT3G03280	0.027034	766231	766334	104	-	18	3	4	1	1	0															AT1G27510	0.0410868	9554810	9554870	61	+	34	8	1	2	0	2		AT2G04865	0.0138449	0.72441	0.0138449	1714321	1714324	4	-	0	0	0
AT3G37820	0.0270609	4308173	4308192	20	-	0	1	0	0	12	3															AT3G12200	0.0411036	3887300	3887302	3	+	0	0	0	1	0	0		AT1G75200	0.013877	1.46964	0.013877	28220620	28220654	35	+	0	13	2
ATMG00060	0.0271098	22084	22107	24	+	5	28	43	0	2	0															AT1G54380	0.0411506	20300369	20300412	44	+	0	2	2	5	4	3		AT5G16150	0.0139062	19.5399	0.0139062	5275779	5275868	90	-	24	92	15
AT5G15190	0.0271554	4933348	4933351	4	+	0	0	0	1	1	0															AT1G45249	0.0413256	17165706	17165710	5	+	0	0	0	1	0	4		AT2G26650	0.0139276	27.6054	0.0139276	11331824	11331978	155	+	19	96	20
AT3G37820	0.027167	5082995	5083040	46	-	0	22	6	0	0	0															AT5G24490	0.0413511	8367252	8367294	43	-	147	3	2	0	0	0		AT2G20320	0.0139442	1.6313	0.0139442	8767720	8767758	39	-	0	0	1
AT3G37820	0.027201	6609009	6609011	3	-	0	0	0	0	21	1															AT4G20850	0.0414097	11162394	11162431	38	+	0	0	0	0	2	0		AT1G52420	0.0139745	2.46817	0.0139745	19530931	19530967	37	-	1	0	1
AT1G73490	0.0272035	27633241	27633352	112	+	10	48	5	8	7	2															AT3G54000	0.0414754	19998289	19998301	13	-	18	4	2	0	1	1		AT1G75400	0.0140004	0.630744	0.0140004	28299076	28299087	12	-	0	0	0
AT3G52300	0.0272599	19397719	19397720	2	-	0	0	0	3	1	0															AT2G46900	0.0415282	19272103	19272279	177	-	36	18	8	2	3	10		AT1G47900	0.014021	1.21399	0.014021	17649967	17649975	9	+	0	2	0
AT5G23750	0.0273015	8010496	8010514	19	+	0	0	0	1	2	1															AT4G30530	0.0416075	14920861	14920887	27	-	46	2	24	11	19	11		AT4G35300	0.01403	3.592	0.01403	16797551	16797596	46	+	0	6	0
AT3G37820	0.0273075	9074435	9074443	9	-	0	26	5	0	0	0															AT3G42670	0.0416427	14758589	14758611	23	+	5	13	3	0	0	1		AT3G08580	0.0140492	1.49515	0.0140492	2606288	2606297	10	+	0	1	1
AT5G65310	0.0273253	26102090	26102175	86	+	10	98	20	4	5	3															AT1G20220	0.041657	7004858	7004992	135	+	44	58	10	8	6	11		AT1G64060	0.014146	1.2348	0.014146	23771174	23771177	4	-	0	2	0
AT4G38550	0.0274531	18028605	18028885	281	-	14	90	67	11	7	10															AT4G23050	0.0416787	12080271	12080294	24	-	2	2	5	4	6	7		AT4G36010	0.0141686	10.5092	0.0141686	17039168	17039301	134	+	6	70	3
AT3G17020	0.0274831	5803412	5803428	17	+	0	2	0	2	1	3															AT4G11910	0.0418371	7157963	7158015	53	-	21	9	1	7	2	8		AT1G21920	0.0142339	2.14623	0.0142339	7705259	7705271	13	+	1	0	0
AT1G24706	0.0274919	8755499	8755530	32	-	0	0	1	1	3	1															AT1G22360	0.0418379	7895191	7895281	91	+	50	9	13	16	10	14		AT3G37820	0.014267	1.9313	0.014267	11251618	11251655	38	-	0	3	0
AT1G48510	0.027631	17935282	17935283	2	-	0	24	0	0	0	0															AT2G37470	0.041881	15736941	15736952	12	-	20	6	3	1	5	4		AT5G50380	0.014269	15.1391	0.014269	20515985	20516227	243	+	4	84	12
AT1G77840	0.0276607	29269860	29269890	31	-	0	0	0	1	3	0															AT3G01390	0.041921	150094	150134	41	+	23	6	4	1	1	1		AT2G45140	0.014309	2.43421	0.014309	18613024	18613033	10	-	0	4	0
AT2G36950	0.027711	15515969	15515991	23	-	0	2	0	2	1	3															AT2G21870	0.0420338	9320623	9320638	16	+	23	6	23	8	9	28		AT1G45000	0.0143283	12.6739	0.0143283	17011595	17011675	81	-	3	26	6
AT4G20820	0.0277619	11151477	11151504	28	-	0	1	0	1	8	4															AT2G43490	0.0421032	18055053	18055085	33	+	17	17	3	5	5	2		AT1G03060	0.0143336	1.58343	0.0143336	716960	716981	22	+	0	0	1
AT3G37820	0.0277698	8375817	8375821	5	-	0	2	3	3	29	4															AT3G18035	0.0421175	6171689	6171693	5	+	54	9	5	2	0	1		AT4G29100	0.0143721	1.53709	0.0143721	14343427	14343428	2	-	1	12	5
AT4G18600	0.0278296	10239929	10239940	12	+	0	2	7	0	25	0															AT5G03630	0.0422938	923237	923255	19	+	0	1	17	8	2	13		AT2G21045	0.0143778	133.127	0.0143778	9028823	9029056	234	-	93	360	111
AT5G44480	0.0278468	17923201	17923204	4	-	0	0	0	5	0	1															AT1G79940	0.0423491	30073040	30073056	17	-	27	9	6	6	1	11		AT4G38470	0.0143846	0.684145	0.0143846	18003730	18003747	18	-	0	0	1
AT5G59420	0.0278491	23962327	23962381	55	-	0	4	0	8	3	4															AT5G01990	0.0426497	377179	377210	32	+	0	7	2	0	5	2		AT5G20700	0.0144197	27.5331	0.0144197	7006372	7006437	66	+	6	9	26
AT3G37820	0.0278915	10761891	10761940	50	-	4	2	17	0	0	0															AT5G03330	0.0426506	809756	809837	82	-	11	15	12	2	1	3		AT1G45000	0.0144378	15.4542	0.0144378	17011708	17011899	192	-	5	81	29
AT1G74300	0.0279242	27936006	27936008	3	-	0	0	0	0	14	0															AT1G53510	0.0427505	19970721	19970766	46	+	10	17	4	5	1	1		AT3G52140	0.0144518	1.43587	0.0144518	19341150	19341191	42	-	0	3	0
AT3G47610	0.0279834	17550403	17550407	5	-	0	0	0	0	11	1															AT4G38710	0.0427944	18078010	18078032	23	+	7	0	1	0	0	0		AT3G42050	0.0144596	2.30481	0.0144596	14228748	14228814	67	+	1	2	0
AT3G12920	0.0281348	4122052	4122154	103	+	11	13	56	7	2	0															AT3G53610	0.0427979	19878517	19878518	2	+	7	2	1	1	2	3		AT3G49010	0.0144631	56.7516	0.0144631	18166734	18166909	176	+	30	264	96
AT5G22950	0.0282139	7682401	7682413	13	-	0	1	0	7	0	4															AT5G40340	0.0428324	16134191	16134218	28	+	37	15	3	10	7	4		AT5G43560	0.0144739	2.50942	0.0144739	17503268	17503295	28	-	0	2	2
AT4G16830	0.0282253	9472438	9472623	186	-	31	202	46	29	21	17															AT5G05870	0.0428409	1767610	1767656	47	-	1	9	0	0	0	0		AT2G17390	0.0145193	5.88285	0.0145193	7556673	7556682	10	-	1	3	8
AT5G09850	0.0282819	3063692	3063700	9	+	0	3	0	1	3	4															AT5G20840	0.04313	7064402	7064406	5	+	19	5	2	1	0	2		AT5G26742	0.0145247	4.64628	0.0145247	9285074	9285184	111	+	2	35	5
AT5G49910	0.0282989	20305918	20305934	17	-	1	4	0	2	5	3															AT1G32090	0.0431785	11540470	11540475	6	+	6	2	0	0	0	0		AT5G47100	0.0145615	10.9153	0.0145615	19129637	19129756	120	+	5	49	16
AT5G40450	0.0283697	16189524	16189572	49	+	0	2	0	5	4	0															AT3G02710	0.0432968	585783	585792	10	-	3	5	0	3	0	4		AT1G15400	0.014595	12.5945	0.014595	5296374	5296450	77	+	1	5	5
AT3G37820	0.0283892	6280507	6280515	9	-	0	17	7	0	0	0															AT2G22590	0.0435346	9594297	9594306	10	-	0	0	0	0	0	1		AT2G33550	0.0146511	2.12371	0.0146511	14210898	14210899	2	+	1	2	0
AT2G44180	0.0284901	18269204	18269324	121	+	0	5	2	2	5	2															AT2G26430	0.0435731	11243096	11243126	31	+	10	4	5	0	1	0		AT4G02410	0.0147014	16.1428	0.0147014	1059824	1060033	210	+	7	61	7
AT2G02220	0.0285027	584214	584220	7	+	0	0	0	1	3	2															AT5G26910	0.0435751	9466411	9466416	6	+	11	0	0	2	0	0		AT1G51680	0.0147051	10.2673	0.0147051	19158978	19158993	16	+	4	6	1
AT3G44990	0.0285148	16446928	16447084	157	+	10	140	7	23	62	22															AT5G39590	0.0438531	15853527	15853547	21	-	6	1	3	1	7	1		AT4G34490	0.0147098	0.905512	0.0147098	16484786	16484790	5	+	0	0	0
AT1G60200	0.0285699	22202389	22202403	15	+	0	23	2	0	0	0															AT5G42620	0.0439471	17066340	17066342	3	-	3	10	0	0	0	0		AT3G22660	0.0147141	6.73911	0.0147141	8016055	8016125	71	+	3	57	4
AT2G21620	0.0285804	9250145	9250311	167	-	47	341	195	106	67	73															AT2G37035	0.0439655	15554942	15554984	43	+	6	7	1	1	2	3		AT5G37510	0.0147476	4.87104	0.0147476	14900390	14900417	28	-	0	4	4
AT3G37820	0.0286164	2511956	2511958	3	-	9	9	10	1	0	0															AT4G15090	0.0440345	8616388	8616425	38	-	11	6	2	2	0	0		AT2G16640	0.0147619	8.37123	0.0147619	7211071	7211166	96	+	6	52	10
AT3G37820	0.0286297	9133842	9134078	237	-	13	98	22	6	4	2															AT3G26290	0.0440647	9633593	9633621	29	+	0	1	3	4	4	2		AT4G34490	0.0148093	22.8241	0.0148093	16484479	16484727	249	+	10	87	21
AT2G36930	0.0286341	15509796	15509931	136	+	2	159	12	2	5	0															AT5G12120	0.0440788	3916025	3916208	184	+	131	55	25	6	7	27		AT5G53460	0.0148117	75.6967	0.0148117	21709828	21710187	360	-	55	251	151
AT1G55850	0.0286347	20878647	20878650	4	-	0	3	0	2	13	1															AT5G55310	0.044214	22430290	22430338	49	+	36	14	3	1	1	2		AT3G37820	0.014817	3.25801	0.014817	6824823	6824921	99	-	1	3	2
AT1G19870	0.0286363	6895506	6895547	42	+	0	1	0	12	1	1															AT1G22840	0.0442141	8080536	8080576	41	-	0	1	3	1	6	2		AT5G59150	0.0148239	0.520413	0.0148239	23878120	23878125	6	-	0	0	0
AT4G32060	0.0286437	15502671	15502688	18	-	0	1	0	1	6	0															AT4G32390	0.0444051	15637836	15638039	204	-	59	45	27	4	11	13		AT4G39090	0.014824	497.165	0.014824	18215460	18215802	343	+	198	2544	473
AT1G49980	0.0286445	18511446	18511450	5	-	0	2	0	4	2	0															AT5G61280	0.044426	24644448	24644469	22	+	20	5	1	0	2	6		AT5G63600	0.0148256	87.4913	0.0148256	25460556	25461027	472	+	26	373	97
AT1G53790	0.0286535	20079016	20079046	31	+	2	6	0	0	0	0															AT5G07440	0.0444814	2357459	2357505	47	-	45	9	34	9	17	8		AT1G08800	0.0148316	5.41384	0.0148316	2813043	2813105	63	+	2	21	5
AT4G24820	0.0286816	12790154	12790342	189	+	48	328	88	62	17	12															AT2G31890	0.0445245	13558712	13558768	57	+	10	4	3	0	0	0		AT4G29380	0.0148437	4.62178	0.0148437	14464791	14464904	114	-	2	41	3
AT3G37820	0.0287674	8972101	8972169	69	-	5	34	23	2	2	0															AT2G22740	0.044556	9664098	9664150	53	+	14	4	0	1	3	1		AT1G17070	0.0148445	1.83804	0.0148445	5840249	5840343	95	-	0	22	3
AT3G25840	0.0287733	9455672	9455681	10	+	0	3	0	9	2	1															AT4G39795	0.044646	18466987	18467008	22	-	10	1	0	0	0	0		AT5G65950	0.0149306	10.9312	0.0149306	26385053	26385265	213	-	2	26	21
AT5G53460	0.0287972	21704020	21704027	8	-	0	25	0	10	24	6															AT1G06510	0.0446511	1993821	1993822	2	-	15	0	0	0	0	0		AT5G19760	0.0149388	1.54358	0.0149388	6681866	6681871	6	+	4	3	1
AT5G19480	0.0288145	6572505	6572589	85	-	4	39	24	4	7	3															AT4G05400	0.0446559	2741732	2741772	41	-	0	1	1	2	0	1		AT1G28540	0.0149748	1.97405	0.0149748	10036831	10036835	5	-	0	0	2
AT5G38480	0.0289373	15410476	15410499	24	-	1	15	9	12	27	3															AT3G49601	0.0446963	18387857	18387916	60	+	41	37	5	1	0	3		AT5G22840	0.0149793	0.517486	0.0149793	7632030	7632070	41	+	0	1	0
AT3G57410	0.0289415	21243122	21243353	232	+	4	169	22	14	22	20															AT5G17330	0.0447517	5712067	5712068	2	-	12	3	0	0	0	0		AT1G21980	0.0149795	1.76315	0.0149795	7735427	7735446	20	-	0	0	0
AT4G29750	0.0290144	14570018	14570019	2	-	0	0	0	0	15	0															AT5G13120	0.0447671	4162495	4162612	118	+	52	25	22	3	2	11		AT2G23070	0.015005	6.31763	0.015005	9824005	9824077	73	+	1	32	3
AT3G56150	0.0290259	20836072	20836079	8	+	0	12	10	11	48	4															AT4G26110	0.0449076	13235627	13235756	130	-	141	60	26	12	12	10		AT4G18400	0.0150132	0.362205	0.0150132	10169951	10169955	5	+	0	0	0
AT5G42060	0.0291093	16818871	16818881	11	+	0	4	0	1	3	1															AT5G53370	0.0449898	21651555	21651558	4	+	6	6	1	0	0	0		AT1G03740	0.0150327	1.91634	0.0150327	934579	934591	13	-	0	1	0
AT1G68790	0.0291245	25836803	25836842	40	+	0	2	0	3	1	1															AT4G17260	0.0450457	9675411	9675489	79	-	45	53	4	10	7	8		ATCG00010	0.015053	1.29412	0.015053	81873	81897	25	+	1	0	1
AT1G76690	0.0291755	28780385	28780528	144	-	28	424	138	85	52	42															AT5G43960	0.045052	17689149	17689158	10	+	58	5	1	8	2	6		AT4G15030	0.0150692	1.34714	0.0150692	8580579	8580643	65	-	0	15	5
AT5G65630	0.0291798	26226318	26226334	17	+	0	2	3	3	14	0															AT1G65985	0.0450525	24567623	24567624	2	+	15	5	0	0	0	0		AT1G24460	0.0150724	2.3436	0.0150724	8668807	8668842	36	-	0	2	1
AT1G27752	0.0292399	9667151	9667201	51	-	0	1	0	1	5	1															AT3G06610	0.0450933	2062117	2062168	52	-	3	2	0	4	0	1		AT3G02140	0.015101	2.43689	0.015101	385934	385944	11	+	0	0	1
AT5G66760	0.0294026	26656327	26656358	32	-	0	0	0	2	1	0															AT1G01660	0.045104	240575	240640	66	+	5	3	4	1	0	1		AT5G20320	0.0151445	0.624583	0.0151445	6859336	6859362	27	+	0	8	2
AT5G47620	0.0294197	19302479	19302507	29	+	50	76	40	28	9	19															AT4G05020	0.0451697	2574016	2574028	13	-	0	0	0	0	0	1		AT1G01430	0.0151579	1.19193	0.0151579	156695	156757	63	+	0	1	0
AT1G79280	0.0294447	29821622	29821627	6	+	0	5	0	6	2	0															AT4G15630	0.0454028	8918800	8918892	93	-	39	3	0	1	2	0		AT2G33770	0.0151901	72.1413	0.0151901	14277435	14277651	217	+	7	651	12
AT4G32030	0.0294537	15491919	15491921	3	-	0	12	1	14	9	4															AT1G59940	0.0454441	22065514	22065527	14	+	19	0	2	0	0	0		AT4G20000	0.0151958	0.447128	0.0151958	10838324	10838327	4	-	1	3	0
AT4G26110	0.0295057	13233683	13233711	29	-	0	0	0	3	2	0															AT1G10720	0.0457162	3564654	3564758	105	-	39	25	5	4	6	16		AT4G34135	0.015214	2.97004	0.015214	16346210	16346237	28	+	0	3	0
AT3G44990	0.0295285	16447265	16447293	29	+	3	31	6	1	4	1															AT3G47820	0.045741	17645792	17645832	41	-	1	0	0	7	0	4		AT1G64370	0.0152169	2.71654	0.0152169	23889230	23889232	3	-	0	0	0
AT4G17300	0.0295535	9684975	9685008	34	-	1	6	1	0	0	0															AT5G23860	0.0457822	8044454	8044494	41	-	7	8	9	0	0	0		AT3G27380	0.0152812	0.80976	0.0152812	10132396	10132413	18	+	0	0	0
AT4G23920	0.0295725	12433401	12433431	31	-	0	0	0	3	0	3															AT5G10695	0.0457858	3377794	3377815	22	-	10	4	2	0	0	0		AT4G17230	0.0152877	28.8464	0.0152877	9660948	9661098	151	+	17	93	23
AT3G47910	0.0296475	17674509	17674543	35	+	0	25	20	0	1	0															AT5G12130	0.0458499	3922460	3922506	47	-	9	5	1	0	0	1		AT4G00830	0.0152908	1.46879	0.0152908	354862	354866	5	-	0	1	0
AT1G05850	0.029656	1768015	1768047	33	+	0	21	4	15	18	5															AT5G38100	0.0458872	15199733	15199793	61	+	1	6	0	1	0	1		AT3G62660	0.0153295	2.69944	0.0153295	23174205	23174226	22	-	0	3	0
AT5G18640	0.0296818	6215448	6215458	11	-	0	7	0	5	9	0															AT5G07680	0.0459904	2437458	2437595	138	-	31	11	4	3	4	3		AT1G01430	0.0153786	3.65019	0.0153786	156783	156904	122	+	3	11	6
AT5G13530	0.0298741	4354606	4354743	138	-	0	29	0	3	2	1															AT5G39580	0.0461408	15847057	15847107	51	+	27	11	15	3	7	7		AT2G31510	0.0153854	4.22245	0.0153854	13416688	13416782	95	+	4	30	7
AT1G35720	0.0298829	13226743	13226756	14	-	0	0	0	2	11	0															AT1G72700	0.0461695	27367331	27367348	18	-	2	1	1	3	0	2		AT2G47610	0.0154256	15.2177	0.0154256	19531305	19531388	84	-	5	4	6
AT1G64590	0.0298836	23994914	23994930	17	-	0	0	0	0	5	0															AT1G69060	0.0462077	25967419	25967436	18	-	2	2	0	0	0	0		AT1G42440	0.0154288	0.563276	0.0154288	15899053	15899054	2	+	0	1	0
AT1G77180	0.0299498	29000116	29000143	28	+	0	3	0	6	5	0															AT3G54670	0.0463244	20239801	20239833	33	-	4	4	1	2	0	6		AT3G62010	0.0154543	0.655725	0.0154543	22966307	22966308	2	-	0	0	0
AT5G50380	0.0299744	20515985	20516227	243	+	32	111	52	21	20	12															AT1G08890	0.0463307	2850569	2850570	2	-	9	8	1	0	0	0		AT5G11680	0.0154546	11.435	0.0154546	3760633	3760638	6	-	3	19	6
AT4G39350	0.030071	18297880	18297890	11	-	0	4	0	5	5	2															AT5G16780	0.0463538	5518631	5518641	11	+	5	4	0	2	1	3		AT4G28710	0.0154604	0.945158	0.0154604	14178875	14178905	31	-	1	4	1
AT3G13460	0.0300716	4384987	4385038	52	+	3	44	33	1	3	1															AT1G70750	0.0464033	26681488	26681504	17	+	13	7	3	1	0	1		AT1G47900	0.0154856	2.2386	0.0154856	17647169	17647273	105	+	1	12	5
AT2G34900	0.0300936	14724184	14724194	11	+	0	0	0	0	1	3															AT4G19640	0.0464162	10687194	10687394	201	+	483	197	89	91	43	65		AT5G47980	0.0154966	5.60346	0.0154966	19429919	19429958	40	-	1	2	4
AT2G37840	0.030149	15856251	15856324	74	-	0	3	0	5	0	1															AT2G35020	0.0464354	14760614	14760718	105	-	77	10	16	11	8	3		ATCG00010	0.0155037	0.816055	0.0155037	127119	127137	19	+	1	0	0
AT4G29510	0.0301687	14493839	14493934	96	-	7	27	13	6	5	4															AT4G23870	0.046441	12414979	12415095	117	-	57	6	7	6	5	4		AT5G20320	0.0155097	0.671521	0.0155097	6859277	6859295	19	+	0	1	0
AT1G50200	0.0301989	18595056	18595066	11	+	0	0	0	3	0	1															AT1G53430	0.0464439	19941016	19941146	131	-	12	3	14	1	4	0		AT1G27130	0.0155176	3.76639	0.0155176	9426571	9426579	9	-	1	0	2
AT5G42270	0.0302712	16904068	16904071	4	-	0	1	0	2	2	0															AT2G41710	0.0466068	17400784	17400802	19	+	29	32	3	0	1	4		AT5G12840	0.0155391	2.16199	0.0155391	4051150	4051154	5	+	0	1	0
AT2G13970	0.0302799	5861703	5861710	8	-	0	9	5	0	0	0															AT1G58210	0.0466396	21554071	21554112	42	-	22	18	2	0	1	1		AT3G37820	0.0155461	1.79807	0.0155461	7941555	7941579	25	-	0	3	0
AT1G65540	0.0302894	24363639	24363677	39	+	10	116	1	12	4	14															AT5G41760	0.046742	16709419	16709500	82	-	12	9	6	0	0	1		AT4G23530	0.0155472	2.12593	0.0155472	12280158	12280215	58	-	1	1	1
AT5G51350	0.0302946	20868438	20868455	18	+	0	1	0	4	0	1															AT2G16720	0.0468386	7255648	7255681	34	+	15	2	2	0	0	0		AT5G16780	0.0155527	5.64743	0.0155527	5521010	5521024	15	+	6	19	7
AT2G33550	0.03036	14210121	14210146	26	+	3	29	0	0	0	0															AT3G04400	0.0468878	1167871	1167872	2	-	0	0	0	1	0	0		AT4G29380	0.0155662	1.16695	0.0155662	14462347	14462374	28	-	0	1	0
AT1G48510	0.030424	17936926	17936945	20	-	0	1	0	2	1	0															AT5G10580	0.0468979	3348653	3348751	99	-	169	181	28	43	17	22		AT3G62280	0.0155892	2.22408	0.0155892	23049333	23049430	98	+	3	8	4
AT2G13560	0.0305012	5654558	5654570	13	-	0	1	4	4	2	5															AT4G36988	0.0469414	17442090	17442166	77	-	34	38	11	6	1	7		AT4G14920	0.0156257	0.990863	0.0156257	8535590	8535593	4	+	0	0	0
AT3G37820	0.0305078	5579637	5579711	75	-	0	1	0	3	5	0															AT2G47620	0.0469638	19534352	19534428	77	-	3	13	2	0	1	0		AT3G37820	0.0156315	0.80976	0.0156315	6609009	6609011	3	-	0	0	0
AT4G14760	0.0305423	8478759	8478763	5	-	0	1	0	0	5	2															AT5G42870	0.0469692	17188888	17188918	31	+	0	1	5	9	1	3		AT5G58350	0.0156358	1.88806	0.0156358	23586614	23586615	2	-	0	0	0
AT4G27500	0.0305545	13744471	13744502	32	-	0	2	0	8	1	1															AT2G19480	0.0469975	8440655	8440776	122	-	77	45	25	36	16	34		AT3G24503	0.0156419	1.96923	0.0156419	8922245	8922247	3	+	0	0	0
AT3G37820	0.0305749	8561362	8561433	72	-	0	14	0	4	14	5															AT1G75210	0.0470902	28228944	28229000	57	-	8	14	1	2	2	1		AT5G10950	0.0156594	2.07506	0.0156594	3459725	3459754	30	+	0	2	1
AT4G11420	0.030602	6947625	6947681	57	+	1	73	29	1	1	1															AT3G04470	0.0471386	1190518	1190571	54	+	57	31	11	2	2	6		AT3G54230	0.0157093	3.70417	0.0157093	20080238	20080317	80	-	5	17	5
AT2G20320	0.0306501	8772589	8772671	83	-	4	40	10	8	1	1															AT1G76280	0.0471939	28617660	28617668	9	+	37	5	0	1	1	0		AT5G44790	0.0157192	2.11964	0.0157192	18078327	18078348	22	+	0	1	1
ATCG00010	0.0307237	49896	49903	8	+	0	3	0	3	0	2															AT1G79590	0.0473981	29948744	29948856	113	-	3	13	2	5	2	5		AT5G55960	0.0157507	17.6335	0.0157507	22664962	22665073	112	-	3	76	9
AT4G18600	0.0307618	10239822	10239883	62	+	0	7	12	0	1	0															AT5G47140	0.0474993	19145079	19145084	6	-	55	20	4	3	0	5		AT2G25180	0.0157708	3.82612	0.0157708	10726037	10726067	31	+	1	0	0
AT5G60570	0.0307669	24349496	24349511	16	-	0	0	0	1	0	2															AT5G58470	0.0475161	23638553	23638569	17	+	0	1	1	1	1	1		AT1G24160	0.0157964	1.70942	0.0157964	8555124	8555152	29	+	0	2	0
AT4G32030	0.0307727	15493252	15493326	75	-	1	9	4	1	3	0															AT5G48160	0.0475329	19527734	19527921	188	+	144	100	31	20	19	51		AT1G03475	0.0158076	0.300044	0.0158076	868885	868951	67	+	0	7	0
AT2G22330	0.0308183	9491145	9491198	54	-	8	39	9	12	13	4															AT5G05690	0.0475736	1702681	1702726	46	+	0	3	0	0	3	2		AT2G20670	0.015808	0.362205	0.015808	8912912	8912913	2	+	0	0	0
AT3G57410	0.0308247	21243611	21243615	5	+	0	3	0	6	4	1															AT5G20130	0.0477004	6798822	6799010	189	-	107	18	17	4	8	0		AT1G18460	0.0158183	0.63283	0.0158183	6355928	6355942	15	-	0	0	0
AT5G64250	0.0308282	25698209	25698210	2	+	0	12	8	0	0	0															AT1G04360	0.0477572	1167341	1167368	28	+	0	0	2	0	1	3		AT1G12820	0.0158679	0.877605	0.0158679	4369181	4369185	5	+	0	1	0
AT1G21160	0.0308607	7411812	7411841	30	+	1	20	3	0	0	0															AT4G31890	0.0477584	15428674	15428683	10	+	6	3	0	0	0	0		AT3G13080	0.0159199	1.39338	0.0159199	4195971	4195987	17	+	0	4	0
AT2G30060	0.0309724	12828379	12828402	24	-	3	26	15	0	1	0															AT2G30530	0.0478799	13011016	13011112	97	-	22	20	5	5	0	0		AT3G37820	0.0159824	0.722558	0.0159824	10207231	10207336	106	-	0	7	3
AT1G42440	0.0311055	15895196	15895376	181	+	2	25	9	2	5	4															AT5G46520	0.0479217	18868216	18868234	19	-	0	0	0	0	0	1		AT2G33370	0.0159937	13.8913	0.0159937	14143667	14143669	3	+	0	5	2
AT2G32240	0.0311266	13685115	13685138	24	+	0	0	0	0	2	4															AT1G73250	0.0479435	27545165	27545193	29	+	7	1	0	0	0	0		AT2G39220	0.0161526	1.10537	0.0161526	16375215	16375230	16	+	0	0	0
AT4G20820	0.0311374	11151585	11151611	27	-	0	0	0	0	16	2															AT3G09710	0.0481517	2976636	2976678	43	+	5	5	0	0	0	1		AT1G69620	0.016168	81.2972	0.016168	26191138	26191395	258	-	37	364	116
AT1G74300	0.0311999	27936600	27936609	10	-	0	3	4	0	3	0															AT4G13980	0.0481912	8077024	8077058	35	+	12	6	4	4	1	0		AT4G35790	0.0161805	3.3015	0.0161805	16959051	16959072	22	+	0	0	0
AT1G35260	0.0312729	12937163	12937178	16	+	0	28	3	0	0	0															AT4G30400	0.0482133	14868613	14868703	91	-	18	6	2	0	1	1		AT3G37820	0.0161848	5.09133	0.0161848	3557966	3557968	3	-	3	3	3
AT1G61100	0.0313048	22508543	22508684	142	+	10	48	34	7	5	1															AT5G58440	0.0482703	23624144	23624157	14	+	17	5	1	0	0	1		AT5G64740	0.0162045	34.9144	0.0162045	25886438	25886707	270	-	19	129	59
AT1G52520	0.031396	19568273	19568342	70	-	0	11	0	0	0	0															AT5G38200	0.0483165	15258601	15258769	169	-	28	5	13	1	4	2		AT3G17170	0.0162122	0.630829	0.0162122	5853040	5853078	39	+	1	4	1
AT4G01070	0.0314094	461983	462062	80	+	10	51	106	31	85	15															AT1G62740	0.048426	23231674	23231688	15	-	0	2	2	2	1	2		AT3G58110	0.0162381	1.94776	0.0162381	21517804	21517830	27	-	1	0	1
AT2G34680	0.0314332	14621965	14621969	5	+	0	0	0	1	3	0															AT4G07390	0.048443	4197452	4197576	125	-	109	54	14	8	5	10		AT1G33330	0.0162706	2.624	0.0162706	12086419	12086561	143	-	1	19	5
AT1G29350	0.0314577	10268580	10268603	24	+	0	40	9	0	0	0															AT2G25670	0.0484782	10929196	10929302	107	+	22	16	3	1	0	1		AT2G39220	0.016272	1.1195	0.016272	16374897	16374963	67	+	0	7	1
AT4G16380	0.0314643	9255974	9256273	300	-	15	92	39	15	29	9															AT1G55760	0.0486223	20848645	20848654	10	+	12	8	0	1	0	0		AT2G41140	0.0162941	10.4919	0.0162941	17153548	17153678	131	-	7	42	11
AT5G02770	0.0315164	628459	628498	40	+	0	0	0	4	0	1															AT3G08860	0.0489686	2696551	2696683	133	+	16	2	8	1	9	1		AT5G58670	0.0162993	6.85505	0.0162993	23704224	23704392	169	+	8	23	2
AT2G28470	0.0315413	12168845	12168988	144	+	21	82	14	20	28	5															AT5G26360	0.0490581	9256957	9256967	11	+	2	6	0	6	1	2		AT3G37820	0.0163121	1.03581	0.0163121	9668606	9668651	46	-	0	1	0
AT2G13560	0.0315791	5655199	5655214	16	-	20	194	90	10	24	15															AT1G72490	0.0493525	27288896	27288926	31	+	3	2	1	0	0	0		AT3G27380	0.0163235	35.5891	0.0163235	10130811	10131093	283	+	15	139	61
AT3G51550	0.0315879	19117578	19117625	48	+	15	24	31	35	6	17															AT5G10430	0.0495399	3278247	3278276	30	+	11	0	2	0	0	0		AT4G02410	0.0163688	4.90857	0.0163688	1060979	1060988	10	+	0	4	1
AT3G37820	0.0316229	4243470	4243524	55	-	0	27	13	26	18	25															AT2G02230	0.0496418	591265	591274	10	+	0	0	0	0	0	1		AT5G40890	0.0163724	3.12743	0.0163724	16382071	16382100	30	+	3	0	2
AT3G37820	0.0316673	6122982	6123070	89	-	4	4	0	12	8	7															AT2G16060	0.0498142	6982612	6982730	119	+	129	253	25	107	11	27		AT1G34260	0.0163869	0.947159	0.0163869	12488700	12488709	10	-	0	0	0
AT2G38670	0.0317291	16169125	16169134	10	-	0	0	0	2	0	1															AT3G12780	0.0498526	4060998	4061092	95	+	500	87	26	13	15	16		AT5G03570	0.0163893	1.67124	0.0163893	906669	906677	9	-	0	2	1
AT2G26300	0.0317434	11200928	11201016	89	-	15	51	27	12	3	5															AT1G50200	0.0498978	18592347	18592353	7	+	1	1	0	0	3	1		AT5G14930	0.0163894	0.472536	0.0163894	4830576	4830619	44	-	0	0	0
AT4G19960	0.0317473	10813543	10813553	11	-	0	0	0	7	0	1																												AT1G63530	0.0164321	4.20668	0.0164321	23565384	23565387	4	-	0	28	5
AT4G24220	0.0317473	12566527	12566588	62	-	38	293	84	54	27	24																												AT5G56670	0.0164511	61.6668	0.0164511	22935162	22935339	178	+	41	223	72
ATCG00010	0.0317554	69803	69830	28	+	0	10	0	3	5	0																												AT2G37050	0.0164534	2.24354	0.0164534	15572030	15572044	15	-	0	3	0
AT2G43150	0.0317739	17946535	17946570	36	-	0	10	0	6	12	8																												AT5G40450	0.0164749	1.75312	0.0164749	16187563	16187569	7	+	0	2	0
AT3G37820	0.0317789	10469103	10469105	3	-	0	0	0	1	3	0																												ATCG00100	0.0164766	2.71833	0.0164766	8367	8388	22	-	1	2	1
AT1G28400	0.0317939	9973106	9973281	176	+	4	61	10	43	20	34																												AT2G22430	0.0164805	24.4718	0.0164805	9526336	9526409	74	+	18	8	15
AT4G26970	0.0318059	13545224	13545226	3	-	0	0	0	1	0	2																												AT1G70850	0.0164806	657.12	0.0164806	26715189	26715356	168	+	242	1257	1117
AT1G22882	0.0318353	8100897	8101027	131	-	3	37	23	2	0	2																												AT5G65950	0.0165235	1.10119	0.0165235	26384276	26384281	6	-	0	0	0
AT5G14040	0.0318521	4531001	4531012	12	+	1	7	8	11	14	8																												AT3G48140	0.016527	4.33891	0.016527	17779199	17779214	16	-	1	4	3
AT2G21620	0.0319347	9248802	9248870	69	-	0	2	0	12	9	0																												AT3G56150	0.0165321	6.4076	0.0165321	20833896	20833921	26	+	1	7	3
AT1G53210	0.0319437	19847617	19847855	239	-	37	284	17	75	78	32																												AT3G37820	0.016564	7.93673	0.016564	10319263	10319363	101	-	6	34	19
AT2G40950	0.0319487	17087666	17087718	53	+	0	17	8	0	1	0																												AT5G18860	0.0165735	1.27391	0.0165735	6290700	6290735	36	-	2	5	3
AT4G20360	0.0319861	10991186	10991203	18	-	0	0	0	2	0	0																												AT1G03290	0.0165862	2.12802	0.0165862	809438	809465	28	-	1	1	1
AT2G37040	0.0320183	15557565	15557574	10	+	0	12	17	0	0	0																												AT4G34730	0.0166406	1.31058	0.0166406	16569404	16569439	36	+	0	1	0
AT4G39950	0.0320566	18526795	18526820	26	-	0	8	0	1	9	2																												AT3G60110	0.0166425	0.698062	0.0166425	22201361	22201368	8	-	0	13	1
AT1G29320	0.0321438	10258000	10258016	17	-	0	19	6	0	0	0																												AT5G14800	0.0167392	1.89174	0.0167392	4786107	4786152	46	+	0	3	0
AT1G72700	0.0321456	27371603	27371817	215	-	38	175	108	34	32	14																												AT5G19450	0.016776	0.543307	0.016776	6559231	6559232	2	+	0	0	0
AT5G46020	0.0321686	18663705	18663735	31	+	0	1	0	4	0	1																												AT3G43590	0.0168058	1.35567	0.0168058	15510024	15510068	45	-	0	1	1
AT5G65660	0.0321869	26245213	26245249	37	+	0	7	0	8	4	6																												AT1G45230	0.0168063	0.653639	0.0168063	17169628	17169662	35	+	0	0	0
AT1G73230	0.0322218	27540909	27540910	2	+	0	1	0	3	6	0																												AT1G33560	0.0168463	2.18616	0.0168463	12169580	12169608	29	-	1	2	0
AT3G13790	0.0322668	4534363	4534365	3	+	2	6	0	5	7	11																												AT2G40900	0.016854	0.520413	0.016854	17063518	17063529	12	+	0	0	0
AT2G40510	0.0322841	16919709	16919760	52	-	43	608	21	38	25	17																												AT5G45340	0.0168844	1.11401	0.0168844	18368727	18368789	63	+	1	7	0
AT4G21620	0.0323116	11492009	11492186	178	-	6	508	0	16	11	8																												AT5G59150	0.0168913	15.3273	0.0168913	23878325	23878552	228	-	8	52	20
AT4G16530	0.0323131	9314316	9314342	27	-	2	6	13	0	0	0																												AT2G41220	0.016899	2.38094	0.016899	17186287	17186295	9	-	0	3	0
AT5G43060	0.0323676	17271685	17271687	3	+	0	1	0	2	9	1																												AT1G75840	0.0169971	0.58172	0.0169971	28477390	28477415	26	-	0	7	2
AT4G35110	0.0323728	16712889	16712894	6	+	0	5	0	6	15	1																												AT5G03630	0.0170115	0.630744	0.0170115	922516	922547	32	+	0	0	0
AT1G13980	0.0324091	4794487	4794488	2	-	0	6	7	0	0	0																												AT4G40060	0.017024	33.3091	0.017024	18571314	18571516	203	+	29	74	41
AT5G18580	0.0325923	6178230	6178233	4	-	0	0	0	3	0	1																												AT1G21780	0.017046	29.0873	0.017046	7653971	7654056	86	-	13	121	31
AT1G77000	0.0326434	28942473	28942631	159	-	18	99	17	10	2	4																												AT2G13970	0.0170722	0.75682	0.0170722	5861703	5861710	8	-	1	6	0
AT1G24360	0.0326729	8642911	8642952	42	-	0	6	0	20	4	0																												AT5G65480	0.0170931	0.630744	0.0170931	26176994	26176997	4	-	0	0	0
AT2G19800	0.0326766	8532862	8532866	5	+	0	0	0	6	0	1																												AT4G25340	0.0171495	1.08661	0.0171495	12960996	12960997	2	+	0	0	0
AT5G03630	0.0327129	924132	924143	12	+	0	2	0	20	0	12																												AT3G54230	0.0172156	1.58603	0.0172156	20079072	20079076	5	-	0	1	2
AT3G37820	0.0327194	5589864	5590080	217	-	137	1471	150	498	679	452																												AT5G59950	0.0172164	3.28463	0.0172164	24141544	24141560	17	-	0	1	2
AT1G19835	0.0329014	6858585	6858611	27	+	0	1	0	4	0	1																												AT2G42790	0.0173252	2.32993	0.0173252	17805766	17805776	11	+	1	1	1
AT4G15417	0.032947	8822996	8823005	10	-	4	13	0	0	15	2																												AT4G38470	0.0173283	13.9784	0.0173283	18003566	18003676	111	-	25	16	26
AT5G07270	0.0329639	2283553	2283680	128	-	17	80	10	9	3	5																												AT4G20110	0.0173712	12.962	0.0173712	10876292	10876307	16	-	3	12	4
AT2G38040	0.0330099	15921047	15921190	144	-	13	114	79	18	5	10																												AT2G03760	0.0173788	20.1431	0.0173788	1149296	1149454	159	+	2	112	11
AT4G23800	0.0331042	12390434	12390458	25	-	0	0	0	1	0	3																												AT4G09460	0.0174108	0.857636	0.0174108	5994050	5994082	33	-	0	0	0
AT1G54380	0.0332085	20300369	20300412	44	+	0	0	0	2	0	4																												AT4G18100	0.0174188	9.68376	0.0174188	10035811	10035818	8	+	4	10	3
AT2G34500	0.0332421	14539492	14539598	107	+	14	76	51	9	25	4																												AT1G45201	0.0174319	1.57164	0.0174319	17127473	17127490	18	-	0	0	0
AT2G22330	0.0334104	9490067	9490073	7	-	0	0	0	1	7	0																												AT1G03080	0.0174375	3.90795	0.0174375	734778	734826	49	+	0	4	3
AT2G25730	0.0334516	10972102	10972124	23	+	0	0	0	0	11	0																												AT5G49930	0.0174799	1.89553	0.0174799	20309414	20309471	58	+	0	1	0
AT5G47210	0.0334558	19169491	19169493	3	+	0	0	0	1	1	0																												AT1G80930	0.0174968	1.0842	0.0174968	30405789	30405811	23	+	3	3	0
AT2G28470	0.0335627	12173149	12173150	2	+	0	1	0	2	10	0																												AT2G11910	0.0175575	4.0696	0.0175575	4805813	4805835	23	+	0	0	0
AT3G37820	0.0335696	10717158	10717215	58	-	6	32	19	4	0	0																												AT1G65960	0.0175681	33.2101	0.0175681	24557124	24557241	118	-	18	35	33
AT5G13970	0.0336549	4507573	4507598	26	+	8	1	2	0	0	0																												AT3G37820	0.0175722	3.66819	0.0175722	4490156	4490241	86	-	3	15	11
AT1G54575	0.0336693	20387616	20387787	172	-	23	83	39	16	5	2																												AT1G15290	0.0176275	1.2216	0.0176275	5257411	5257414	4	+	0	2	1
AT1G74640	0.033692	28034762	28034829	68	-	3	51	0	6	2	4																												AT2G47800	0.017655	2.13297	0.017655	19580372	19580375	4	-	0	0	1
AT1G66200	0.0337797	24655624	24655628	5	+	0	3	0	3	8	1																												AT1G17190	0.0176736	43.6229	0.0176736	5876442	5876646	205	-	39	27	128
AT2G31200	0.0338164	13294550	13294561	12	-	0	4	0	1	6	3																												AT1G09980	0.0176884	0.33931	0.0176884	3258626	3258636	11	+	0	0	0
AT3G11450	0.0338466	3606092	3606117	26	+	0	2	0	4	3	0																												AT3G37820	0.0176984	2.47551	0.0176984	10317220	10317248	29	-	1	2	0
AT2G34500	0.0338822	14539344	14539442	99	+	0	10	0	4	4	7																												AT5G09890	0.0177127	1.89827	0.0177127	3088217	3088221	5	+	0	1	2
AT5G08530	0.0339392	2759267	2759443	177	+	16	209	117	50	49	34																												AT2G38770	0.0177181	1.38704	0.0177181	16203304	16203322	19	+	0	0	2
AT4G02050	0.0340296	899781	899840	60	+	0	2	1	3	1	4																												AT5G04020	0.0177204	12.4172	0.0177204	1082444	1082520	77	+	10	56	24
AT1G80360	0.0340404	30208961	30209046	86	+	0	3	1	10	0	6																												AT4G12290	0.0177334	8.88754	0.0177334	7306150	7306173	24	-	0	16	0
AT1G20920	0.034048	7289718	7289817	100	-	0	9	0	4	6	3																												AT4G33565	0.0177543	6.79812	0.0177543	16137815	16137867	53	-	1	3	6
AT5G16070	0.0340564	5249224	5249254	31	+	0	0	0	4	0	0																												AT2G15620	0.017778	1.67073	0.017778	6812322	6812358	37	-	0	1	0
AT1G06190	0.0340806	1892272	1892388	117	+	0	7	0	1	2	9																												AT3G37820	0.017778	0.955368	0.017778	8525237	8525290	54	-	1	5	3
AT3G37820	0.0340869	3667779	3667805	27	-	8	31	4	0	2	0																												AT1G06840	0.017823	6.79338	0.017823	2097608	2097717	110	+	2	56	2
AT5G04290	0.0341747	1197287	1197288	2	-	2	0	4	0	0	0																												AT1G19700	0.0178418	11.0212	0.0178418	6809641	6809805	165	+	7	39	11
AT1G54380	0.0341928	20297855	20297897	43	+	0	4	8	0	1	0																												AT5G04750	0.0178525	3.33277	0.0178525	1373075	1373097	23	-	1	0	0
AT3G13040	0.0342589	4172136	4172350	215	+	10	85	0	3	5	12																												AT3G56410	0.0178927	2.98805	0.0178927	20916135	20916196	62	+	3	8	4
AT1G66200	0.0343273	24657005	24657024	20	+	0	0	0	1	5	0																												AT2G38400	0.0179037	7.17484	0.0179037	16086110	16086167	58	-	7	40	9
AT1G73250	0.0343583	27545165	27545193	29	+	0	7	13	0	0	0																												AT4G36010	0.017916	4.08854	0.017916	17039410	17039429	20	+	0	3	2
AT1G30380	0.034368	10722259	10722268	10	-	0	4	0	1	1	0																												AT5G09590	0.0179405	18.0802	0.0179405	2978143	2978212	70	-	10	70	12
AT4G29510	0.0343709	14493959	14493991	33	-	0	0	0	0	2	1																												AT5G38830	0.0179704	16.1343	0.0179704	15545476	15545597	122	+	11	89	15
AT4G31990	0.0344761	15470746	15470961	216	+	16	105	78	30	16	18																												AT1G65010	0.018045	1.92325	0.018045	24152090	24152129	40	-	0	1	2
AT4G17300	0.0344837	9682302	9682327	26	-	0	0	0	2	0	0																												AT1G77145	0.0180466	0.495993	0.0180466	28990731	28990750	20	+	0	5	2
AT1G17720	0.0345869	6098082	6098085	4	+	0	10	8	6	13	7																												AT3G26850	0.018071	0.587966	0.018071	9896244	9896278	35	+	1	3	1
AT3G51250	0.0346738	19030575	19030696	122	-	3	41	31	11	15	8																												AT2G22660	0.0181035	47.4806	0.0181035	9630991	9631117	127	-	37	199	65
AT1G69410	0.0347246	26090328	26090562	235	-	63	141	59	70	33	33																												AT4G30520	0.0181179	0.830105	0.0181179	14907987	14908089	103	+	0	3	0
AT1G79280	0.0347348	29818978	29819052	75	+	13	50	76	1	2	0																												AT4G08280	0.0181505	1.36588	0.0181505	5231211	5231218	8	-	3	3	2
AT2G20670	0.0347477	8912375	8912399	25	+	0	2	0	5	6	0																												ATCG00010	0.018195	2.22801	0.018195	53658	53662	5	+	0	0	2
AT1G76690	0.0347582	28780055	28780059	5	-	0	0	0	2	0	1																												AT5G45510	0.0182696	44.9786	0.0182696	18445495	18445646	152	-	26	135	53
AT1G69410	0.0347857	26090258	26090283	26	-	58	111	92	7	20	3																												AT3G47620	0.0182718	1.39413	0.0182718	17560695	17560757	63	-	0	12	4
AT2G20780	0.0348426	8948289	8948312	24	+	0	1	0	3	0	2																												AT2G43050	0.0182862	0.0857268	0.0182862	17904412	17904430	19	-	0	2	0
AT5G08530	0.0349113	2760028	2760058	31	+	0	0	0	1	19	0																												AT5G41670	0.0183332	2.38132	0.0183332	16666518	16666637	120	+	0	5	0
AT5G50380	0.0349241	20517470	20517475	6	+	0	0	0	1	0	2																												AT2G41140	0.0183362	1.25978	0.0183362	17153751	17153784	34	-	0	2	0
AT2G26980	0.0349265	11514946	11515089	144	+	17	140	25	30	6	11																												AT1G15290	0.0183473	3.17416	0.0183473	5257039	5257136	98	+	6	8	3
AT1G47570	0.0349738	17480290	17480314	25	-	0	0	0	0	19	0																												AT3G48195	0.0183647	1.91355	0.0183647	17830608	17830611	4	+	0	1	1
AT3G37820	0.0350446	5549585	5549605	21	-	3	22	5	0	0	1																												AT3G37820	0.0183739	2.8424	0.0183739	6689856	6689870	15	-	1	3	1
AT5G03560	0.0351883	900460	900532	73	+	0	12	6	3	6	2																												AT2G15860	0.0183794	2.49926	0.0183794	6908840	6908849	10	+	0	5	1
AT4G39860	0.0351885	18501606	18501709	104	-	0	19	3	24	10	6																												AT1G11240	0.0183932	1.99213	0.0183932	3768086	3768101	16	+	0	0	0
AT1G47570	0.0352209	17483354	17483446	93	-	1	8	13	1	5	1																												AT3G48195	0.0184046	2.04638	0.0184046	17828564	17828640	77	+	2	8	5
AT2G07784	0.0353585	3442717	3442742	26	+	0	0	1	2	1	5																												AT1G17190	0.0184306	3.85306	0.0184306	5876349	5876374	26	-	0	0	3
AT2G07770	0.0354318	3312894	3312896	3	-	0	0	0	0	12	0																												AT2G31790	0.0184367	5.20868	0.0184367	13520208	13520388	181	-	6	6	16
AT1G77000	0.0354643	28942166	28942179	14	-	0	3	0	0	2	3																												AT1G63530	0.0184548	1.5304	0.0184548	23565497	23565532	36	-	0	2	0
AT1G06190	0.035476	1893204	1893228	25	+	0	49	1	1	1	0																												AT2G35000	0.018466	4.96163	0.018466	14751539	14751707	169	+	5	7	8
ATCG00010	0.0354936	74003	74017	15	+	1	32	11	0	0	0																												AT3G53110	0.0184869	2.35198	0.0184869	19690220	19690259	40	-	1	2	1
AT5G27270	0.035502	9605856	9605871	16	-	0	0	0	1	10	0																												AT2G30930	0.0185285	17.8643	0.0185285	13163316	13163352	37	-	9	38	23
AT2G39730	0.0355083	16570843	16570862	20	+	0	203	0	0	1	0																												AT1G29470	0.0185331	2.7112	0.0185331	10313128	10313145	18	+	0	3	1
AT4G11560	0.0355328	6999847	6999932	86	+	0	4	7	7	7	2																												AT1G15940	0.0185751	3.70471	0.0185751	5477681	5477682	2	-	2	0	1
AT1G76140	0.03555	28574962	28575040	79	-	19	23	8	10	20	2																												AT4G17230	0.0186038	3.25079	0.0186038	9661316	9661325	10	+	2	1	0
AT2G19110	0.0355552	8284847	8284870	24	-	0	12	21	0	0	0																												AT1G52070	0.0186104	0.474623	0.0186104	19364730	19364774	45	+	0	0	0
AT2G26300	0.0355569	11199551	11199568	18	-	0	1	0	2	0	2																												AT4G14910	0.0186159	0.771667	0.0186159	8528326	8528332	7	+	1	4	2
AT1G09590	0.035579	3106771	3106780	10	-	0	0	0	12	0	0																												AT1G10740	0.018684	0.25718	0.018684	3567971	3567972	2	+	0	6	0
AT2G37630	0.0358438	15781993	15782037	45	+	0	4	0	5	0	5																												AT3G49780	0.0187163	18.4227	0.0187163	18466327	18466486	160	-	17	15	53
AT1G52140	0.0358844	19407333	19407416	84	+	1	9	4	7	4	4																												AT2G01100	0.0187732	3.2783	0.0187732	83016	83031	16	-	1	2	1
AT1G13440	0.0359013	4608853	4608893	41	+	0	15	11	43	9	12																												AT2G47610	0.0187844	67.7911	0.0187844	19531440	19531679	240	-	27	361	96
AT5G42220	0.0360351	16877614	16877654	41	-	4	64	16	10	37	10																												AT1G33680	0.0187922	1.49259	0.0187922	12204719	12204749	31	-	1	0	0
AT5G51780	0.0360878	21035261	21035279	19	-	0	6	0	6	13	1																												AT1G59870	0.0188161	10.3513	0.0188161	22038294	22038312	19	-	0	17	10
AT5G29000	0.0361222	11022088	11022130	43	+	0	19	0	4	1	7																												AT5G51040	0.0188442	6.09362	0.0188442	20751815	20751843	29	-	0	0	2
AT3G37820	0.0361307	10717097	10717131	35	-	8	21	13	3	0	0																												AT1G70140	0.0188742	1.30728	0.0188742	26413080	26413091	12	+	0	0	0
AT1G64142	0.0361869	23804924	23804943	20	+	0	1	0	5	2	8																												AT3G37820	0.0188935	18.4057	0.0188935	7913417	7913539	123	-	6	28	17
AT1G08090	0.036193	2526261	2526334	74	-	0	0	0	1	0	0																												AT4G28290	0.0189153	0.495431	0.0189153	14012339	14012346	8	+	0	0	0
AT3G06530	0.0362972	2033731	2033827	97	-	2	25	42	4	1	5																												AT4G27430	0.0189177	1.28859	0.0189177	13721083	13721092	10	-	1	0	0
AT4G18700	0.036304	10288901	10289031	131	+	13	17	24	1	3	2																												AT3G11964	0.0189469	0.495431	0.0189469	3795225	3795226	2	+	0	0	0
AT1G22930	0.03649	8121970	8122141	172	-	34	137	67	16	24	9																												AT3G30775	0.0189471	9.3852	0.0189471	12451199	12451256	58	+	15	27	8
AT3G62700	0.036536	23193500	23193506	7	+	0	0	0	6	0	0																												AT5G47100	0.0189553	3.41413	0.0189553	19129841	19129851	11	+	1	3	2
AT5G11650	0.0366064	3747089	3747211	123	-	3	7	3	18	3	7																												AT4G20000	0.018992	12.007	0.018992	10839064	10839156	93	-	3	22	9
AT5G27720	0.0367259	9817114	9817157	44	-	0	0	0	1	0	2																												AT4G37530	0.0189954	30.3446	0.0189954	17636171	17636408	238	-	15	91	26
AT1G63300	0.0367303	23486167	23486182	16	-	0	21	4	0	0	0																												AT1G80830	0.01902	0.626108	0.01902	30372838	30372851	14	+	0	3	0
AT4G19640	0.0367353	10687194	10687394	201	+	99	483	91	89	29	43																												AT5G25930	0.0190644	9.09441	0.0190644	9054058	9054186	129	-	9	30	9
AT5G41370	0.0367408	16555873	16555914	42	-	0	15	0	0	0	0																												AT1G53035	0.0190844	0.33931	0.0190844	19761847	19761856	10	+	0	0	0
AT3G08530	0.036796	2586842	2586932	91	+	36	21	24	31	4	9																												AT2G38410	0.0191439	8.24508	0.0191439	16086617	16086713	97	+	5	24	13
AT3G02555	0.0368248	540019	540027	9	+	0	4	0	5	6	0																												AT2G29700	0.0191456	4.49408	0.0191456	12697897	12697913	17	-	1	1	5
AT5G35210	0.0368378	13474170	13474239	70	+	4	9	7	3	20	2																												AT4G16520	0.0191791	3.48957	0.0191791	9307200	9307203	4	+	1	0	2
AT5G65670	0.0368417	26255511	26255512	2	-	0	1	0	5	0	2																												AT4G18400	0.0191793	0.762822	0.0191793	10169858	10169893	36	+	0	7	2
AT5G03560	0.036844	900955	900981	27	+	0	0	0	6	1	1																												AT5G02500	0.0192557	10.4951	0.0192557	554378	554453	76	+	3	0	1
AT4G31990	0.036892	15471417	15471453	37	+	0	2	0	9	0	3																												AT2G15220	0.0192737	61.9206	0.0192737	6609360	6609679	320	-	54	137	91
AT3G06590	0.0369065	2054872	2054887	16	+	0	1	0	0	13	1																												AT1G69610	0.0193003	2.03315	0.0193003	26187694	26187746	53	-	1	4	2
AT5G07270	0.0369178	2280781	2280787	7	-	0	2	0	2	4	0																												AT3G26560	0.0193371	4.90682	0.0193371	9752997	9753020	24	+	1	2	3
AT5G42220	0.0370064	16876024	16876025	2	-	0	0	0	0	20	1																												AT2G41960	0.0193406	4.43212	0.0193406	17514087	17514171	85	+	0	20	2
AT2G40510	0.0370084	16919804	16919830	27	-	0	1	0	1	0	3																												AT1G23410	0.0193557	0.72441	0.0193557	8315078	8315080	3	-	0	0	0
AT3G06530	0.0370221	2033853	2033908	56	-	0	22	28	0	0	0																												AT1G54570	0.0193589	0.696502	0.0193589	20380805	20380852	48	+	0	1	0
AT1G06230	0.0370505	1909421	1909431	11	-	0	4	0	7	5	1																												AT3G10740	0.0194547	6.21145	0.0194547	3360868	3360958	91	+	0	26	13
AT1G23280	0.0370933	8261008	8261051	44	+	0	4	0	4	5	2																												AT4G30190	0.0194816	349.157	0.0194816	14770387	14770754	368	+	182	1067	737
AT5G48010	0.0371039	19457346	19457378	33	-	0	6	0	25	9	1																												AT5G40340	0.0194892	6.19831	0.0194892	16133197	16133304	108	+	0	14	2
AT3G62600	0.0371314	23152869	23152879	11	+	0	0	0	1	0	1																												AT5G16150	0.0195281	1.69243	0.0195281	5275677	5275702	26	-	0	4	1
AT3G51550	0.0371509	19118005	19118125	121	+	3	8	7	36	46	13																												AT5G65720	0.0195586	4.87332	0.0195586	26297268	26297292	25	-	0	3	2
AT5G35210	0.0371938	13481873	13481929	57	+	3	11	30	2	0	0																												AT5G20250	0.0195593	1.17321	0.0195593	6835019	6835110	92	-	0	1	0
AT3G37820	0.0372024	9189654	9189675	22	-	0	0	0	1	0	5																												AT5G62700	0.0195685	15.5368	0.0195685	25186342	25186413	72	-	5	9	5
AT5G44550	0.0372197	17941858	17941997	140	+	117	521	167	115	82	41																												AT3G13790	0.0195827	6.05818	0.0195827	4534363	4534365	3	+	0	0	5
AT3G59380	0.0372314	21945870	21945972	103	-	17	52	7	23	4	4																												AT2G35000	0.0195916	1.29216	0.0195916	14751739	14751749	11	+	1	3	6
AT5G52882	0.0372428	21434064	21434107	44	+	1	2	30	0	0	0																												AT5G52650	0.0195991	11.0207	0.0195991	21355781	21355785	5	+	2	2	0
AT5G01810	0.0373379	311773	311930	158	-	9	59	68	17	0	1																												AT2G47895	0.0196318	1.26053	0.0196318	19609879	19609893	15	-	1	15	1
AT5G49680	0.0373646	20183307	20183335	29	-	0	8	0	2	10	0																												AT3G48000	0.0196545	68.0528	0.0196545	17716850	17716990	141	+	14	411	51
AT5G16720	0.037367	5496764	5496845	82	-	0	15	0	5	16	2																												AT5G53460	0.0196796	1.93853	0.0196796	21704125	21704134	10	-	0	1	1
AT4G17550	0.0373964	9777722	9777805	84	+	0	22	3	1	1	0																												AT2G18193	0.0196934	14.1969	0.0196934	7917430	7917609	180	+	9	116	5
AT5G53480	0.0373973	21716725	21716757	33	-	0	0	0	2	0	2																												AT1G73250	0.0197334	0.316415	0.0197334	27545109	27545123	15	+	0	0	0
AT1G21980	0.0374039	7735427	7735446	20	-	0	0	0	0	15	1																												AT2G29700	0.0197685	51.0101	0.0197685	12698074	12698267	194	-	25	179	75
AT1G76030	0.0375434	28537089	28537215	127	-	9	62	19	36	17	25																												AT5G01220	0.019783	0.575718	0.019783	88471	88474	4	+	1	6	0
AT1G75860	0.0375692	28485659	28485660	2	+	0	24	1	0	0	0																												AT4G39795	0.0198023	20.9659	0.0198023	18467315	18467319	5	-	0	2	1
AT2G36380	0.0375711	15257879	15257902	24	-	0	0	0	1	48	0																												AT5G64660	0.019842	0.497518	0.019842	25842440	25842447	8	+	0	0	0
AT1G77840	0.0376383	29270293	29270294	2	-	0	15	11	0	0	0																												AT3G46640	0.0198533	1.57926	0.0198533	17183556	17183564	9	-	0	0	1
AT5G52920	0.0376692	21466238	21466250	13	-	0	1	0	3	6	0																												AT4G13195	0.0198604	0.937119	0.0198604	7662356	7662382	27	+	2	7	0
AT1G21110	0.0377153	7391424	7391452	29	+	2	57	0	13	33	9																												AT5G53560	0.0198662	227.214	0.0198662	21760404	21760597	194	-	104	827	208
AT1G52380	0.0377159	19511503	19511542	40	-	0	1	2	11	0	2																												AT2G28890	0.0199139	1.31489	0.0199139	12407061	12407075	15	+	0	0	1
AT4G33690	0.0377424	16175500	16175537	38	-	0	0	0	3	0	1																												AT2G43210	0.0199184	1.9821	0.0199184	17962557	17962580	24	-	0	2	0
AT5G66690	0.0377762	26626353	26626460	108	-	9	37	130	21	66	22																												AT5G01220	0.019937	6.18367	0.019937	87030	87103	74	+	1	1	6
AT1G76030	0.0377785	28536995	28537057	63	-	10	84	22	11	3	11																												AT1G21360	0.0199469	0.630744	0.0199469	7483467	7483504	38	-	0	0	0
AT3G05500	0.0377987	1594105	1594114	10	-	1	32	0	0	0	0																												AT2G38110	0.0199586	9.60344	0.0199586	15952525	15952699	175	+	10	36	12
AT3G54300	0.0378037	20108235	20108324	90	+	5	210	27	17	20	5																												AT1G36160	0.0200722	13.3046	0.0200722	13543905	13544014	110	-	11	62	19
AT1G70770	0.0378281	26688410	26688411	2	+	0	12	4	0	0	0																												AT1G56700	0.0200912	20.1282	0.0200912	21257644	21257768	125	-	15	74	40
AT5G63600	0.0378912	25460556	25461027	472	+	111	365	416	62	84	35																												AT1G55850	0.0201428	19.0255	0.0201428	20879425	20879569	145	-	12	86	16
AT1G52140	0.0379221	19407584	19407586	3	+	0	2	12	0	0	0																												AT5G04590	0.0201669	0.474623	0.0201669	1321080	1321092	13	-	0	0	0
AT1G76140	0.0379714	28574689	28574690	2	-	0	0	0	7	0	1																												ATMG01320	0.0201805	0.0428634	0.0201805	332495	332511	17	+	0	1	0
AT5G41790	0.0379925	16729740	16729752	13	-	0	9	0	5	5	1																												AT1G30460	0.0202192	1.57118	0.0202192	10771508	10771551	44	+	0	3	0
AT5G24290	0.038012	8264910	8264948	39	+	0	6	0	3	9	4																												AT3G57330	0.0202249	1.10119	0.0202249	21212770	21212783	14	+	0	0	0
AT5G63600	0.0381719	25461944	25462015	72	+	5	8	48	26	11	12																												AT4G28250	0.0202633	0.472536	0.0202633	14001387	14001388	2	+	0	0	0
AT5G66760	0.0381805	26656590	26656592	3	-	0	1	0	3	0	5																												AT3G60130	0.0202896	28.163	0.0202896	22213694	22213891	198	-	7	69	46
AT1G09690	0.0381883	3136566	3136587	22	+	0	29	5	39	4	12																												AT5G02502	0.0202927	31.2074	0.0202927	558373	558477	105	+	19	104	56
AT2G36930	0.0382593	15510375	15510391	17	+	0	0	5	7	6	1																												AT4G08850	0.0203093	0.759419	0.0203093	5637304	5637305	2	+	1	7	1
AT3G53480	0.0382823	19826561	19826566	6	-	1	138	13	0	4	0																												AT1G62180	0.0203191	3.29951	0.0203191	22975976	22975985	10	+	2	0	0
AT3G37820	0.0383236	3426976	3426993	18	-	0	1	0	0	11	2																												AT3G37820	0.0203995	1.26701	0.0203995	4242831	4242842	12	-	0	0	1
AT5G20550	0.0383293	6952346	6952565	220	+	3	57	5	15	10	6																												AT4G32480	0.0204527	5.57724	0.0204527	15677812	15677994	183	-	7	6	13
ATMG00090	0.038331	25974	26031	58	+	0	23	17	6	20	3																												AT3G09270	0.0204669	2.42161	0.0204669	2849152	2849175	24	+	0	0	2
AT2G45430	0.0384274	18729021	18729268	248	-	12	80	36	30	22	19																												AT2G14830	0.020478	1.11446	0.020478	6365625	6365626	2	-	0	3	7
AT5G66030	0.0384998	26408047	26408061	15	+	0	1	0	6	0	5																												AT1G65440	0.0205153	0.483745	0.0205153	24313847	24313849	3	+	0	8	1
AT3G43810	0.038564	15664725	15664739	15	+	0	3	0	4	3	2																												AT1G03380	0.02053	2.10933	0.02053	840876	840991	116	-	3	19	0
AT1G30260	0.038596	10651486	10651488	3	-	0	137	36	9	41	2																												AT4G32480	0.0205648	0.33931	0.0205648	15676653	15676665	13	-	0	0	0
AT1G34200	0.0386025	12457274	12457310	37	-	5	9	16	2	0	0																												AT1G02520	0.0205794	4.06608	0.0205794	524190	524244	55	-	2	23	1
AT1G01040	0.0386385	24302	24305	4	-	0	12	13	0	0	0																												AT2G43150	0.0205956	443.354	0.0205956	17946866	17947092	227	-	161	1409	681
AT1G69610	0.0386462	26189432	26189433	2	-	2	24	0	0	0	0																												AT5G49060	0.0206012	0.33931	0.0206012	19888536	19888548	13	-	0	0	0
AT4G27090	0.0386889	13593869	13594053	185	+	296	2214	413	445	197	163																												AT5G53800	0.0206324	5.91026	0.0206324	21848376	21848453	78	-	3	11	1
AT5G20290	0.0386907	6852405	6852444	40	+	0	13	0	14	2	2																												AT2G15220	0.0206351	2.81159	0.0206351	6609256	6609265	10	-	0	0	1
AT3G59380	0.0387971	21945795	21945809	15	-	0	53	6	0	0	0																												ATCG00100	0.0207263	11.1659	0.0207263	8459	8496	38	-	6	54	9
AT2G03800	0.0388375	1158823	1158894	72	-	2	7	17	8	2	3																												AT2G40890	0.0207868	40.9714	0.0207868	17058007	17058256	250	+	25	149	51
AT1G30330	0.0388462	10685862	10685921	60	+	3	51	18	2	5	0																												AT1G70850	0.0208722	8.77252	0.0208722	26715931	26715944	14	+	0	1	4
AT2G41710	0.0388592	17402676	17402677	2	+	0	16	8	0	0	0																												AT2G05320	0.0208779	7.93556	0.0208779	1937419	1937536	118	-	1	37	8
AT1G73880	0.0390263	27786768	27786834	67	-	0	0	0	0	6	0																												AT3G01420	0.0208793	348.842	0.0208793	159416	159590	175	+	70	1563	301
AT3G58710	0.03904	21716394	21716417	24	-	0	1	0	3	1	1																												AT5G05410	0.020885	2.42673	0.020885	1602801	1602865	65	-	0	3	0
AT5G20490	0.0390835	6934263	6934269	7	+	0	0	0	0	10	1																												AT5G38830	0.0208995	4.32794	0.0208995	15545845	15545984	140	+	2	8	2
AT4G21620	0.0391009	11491763	11491765	3	-	0	1	0	0	2	2																												AT5G49930	0.0209107	5.53419	0.0209107	20308057	20308174	118	+	1	36	8
AT1G74640	0.0391207	28034487	28034513	27	-	0	0	0	5	1	0																												AT5G04830	0.0209872	8.10173	0.0209872	1402285	1402311	27	+	0	0	0
AT2G47390	0.0391221	19444013	19444047	35	+	0	6	0	1	7	11																												AT4G23010	0.0210203	9.2264	0.0210203	12060340	12060350	11	+	1	1	1
AT4G05070	0.0391254	2593759	2593778	20	+	0	3	1	10	59	3																												AT2G25000	0.0210389	1.0816	0.0210389	10631176	10631180	5	-	0	1	0
AT5G47210	0.0391932	19169347	19169365	19	+	0	8	3	5	6	1																												AT4G21660	0.021047	0.520413	0.021047	11506432	11506434	3	+	0	0	0
ATMG00670	0.0391938	191876	191910	35	+	0	3	1	0	7	1																												AT1G57600	0.0210516	3.24121	0.0210516	21330570	21330639	70	+	0	21	4
AT4G30190	0.0392561	14771146	14771195	50	+	13	374	33	196	235	103																												AT3G01850	0.021081	0.970054	0.021081	299913	299916	4	+	0	0	0
AT1G70850	0.0392753	26715511	26715537	27	+	10	303	35	167	205	75																												AT4G26630	0.0210884	28.7731	0.0210884	13432011	13432108	98	+	16	256	39
AT5G61820	0.0392878	24835476	24835546	71	+	0	2	0	3	0	5																												AT1G57600	0.0210905	1.43311	0.0210905	21334642	21334647	6	+	2	12	2
AT4G17940	0.0393018	9966777	9966806	30	-	0	5	0	4	2	8																												AT2G41220	0.0211019	3.3879	0.0211019	17178693	17178725	33	-	0	2	2
AT3G37820	0.039366	6937094	6937157	64	-	0	3	0	2	2	4																												AT5G06110	0.0211064	14.779	0.0211064	1841977	1842028	52	+	14	68	17
AT4G03200	0.0393688	1410460	1410496	37	-	0	0	2	2	1	4																												AT3G59680	0.0211669	0.747171	0.0211669	22044673	22044674	2	-	1	10	0
AT1G80940	0.0393995	30411989	30411991	3	-	0	28	38	0	1	0																												AT5G08040	0.0211815	47.123	0.0211815	2577137	2577253	117	+	20	228	55
AT3G57300	0.0394209	21207804	21207893	90	-	1	5	0	3	6	2																												AT2G25000	0.0211835	4.4355	0.0211835	10631222	10631385	164	-	3	21	5
AT4G22810	0.0394624	11985524	11985607	84	-	0	4	14	0	0	0																												AT1G54380	0.021214	2.40885	0.021214	20300369	20300412	44	+	0	2	0
AT3G37820	0.0395342	4916912	4917081	170	-	0	84	19	1	0	0																												AT5G15020	0.0212344	3.48715	0.0212344	4860992	4861018	27	+	0	2	0
AT1G63300	0.0395729	23485327	23485363	37	-	0	4	0	1	0	1																												AT4G08480	0.0212466	0.362205	0.0212466	5390153	5390161	9	+	0	0	0
AT1G23280	0.039596	8261443	8261486	44	+	3	4	0	0	1	0																												AT4G08580	0.0212719	0.72441	0.0212719	5463043	5463078	36	-	0	0	0
AT1G55310	0.0396272	20632505	20632554	50	-	0	12	0	3	2	3																												AT1G22882	0.0212737	4.5289	0.0212737	8100897	8101027	131	-	2	5	4
AT5G51410	0.0397369	20881941	20881953	13	+	0	1	0	1	2	0																												AT4G14910	0.0213182	1.97965	0.0213182	8528105	8528198	94	+	2	5	0
AT5G20550	0.0397498	6952750	6952763	14	+	0	1	0	1	8	2																												AT4G19670	0.0213634	1.36277	0.0213634	10701134	10701136	3	+	0	0	1
AT4G18020	0.0397622	10003545	10003567	23	+	5	2	28	0	0	0																												AT3G49780	0.0213667	4.70859	0.0213667	18466291	18466300	10	-	2	0	9
AT2G31270	0.0398542	13331755	13331797	43	-	1	2	0	2	6	1																												AT5G02770	0.0214038	1.2691	0.0214038	628651	628678	28	+	0	0	1
AT3G05220	0.0398638	1489760	1489778	19	-	0	1	0	1	5	1																												AT1G70170	0.0214338	22.3291	0.0214338	26425231	26425393	163	-	15	68	23
AT2G35630	0.0399544	14976948	14976949	2	-	0	0	0	1	0	4																												AT3G26850	0.0214339	1.21904	0.0214339	9897884	9897885	2	+	1	1	0
AT3G37820	0.039968	2882198	2882213	16	-	0	23	3	0	0	0																												AT3G37820	0.0214814	3.82907	0.0214814	3834277	3834433	157	-	4	21	6
AT1G53720	0.039977	20059435	20059446	12	-	0	1	0	1	3	2																												AT4G13180	0.0214923	91.1308	0.0214923	7657189	7657375	187	+	27	376	75
AT5G45470	0.0400408	18422373	18422391	19	+	0	1	0	1	26	0																												AT3G11964	0.0215123	6.27754	0.0215123	3795442	3795500	59	+	2	53	5
AT1G15340	0.0401271	5276256	5276278	23	+	0	49	11	0	1	0																												AT2G48160	0.0215914	1.8282	0.0215914	19689585	19689593	9	+	0	1	1
AT2G07770	0.0401495	3485267	3485268	2	-	0	0	0	0	9	0																												AT4G08480	0.02168	0.404264	0.02168	5387709	5387741	33	+	1	2	0
AT5G42870	0.0401831	17188888	17188918	31	+	0	0	0	5	0	1																												AT5G61530	0.0217744	12.546	0.0217744	24744669	24744792	124	-	5	89	8
AT3G06670	0.0402378	2106194	2106211	18	+	1	3	12	0	0	0																												AT3G09260	0.0217963	55.7174	0.0217963	2841966	2842046	81	+	41	14	59
AT4G26080	0.0402931	13220375	13220483	109	+	2	4	4	3	8	4																												AT1G65960	0.0218165	114.41	0.0218165	24557356	24557481	126	-	77	385	161
AT1G35260	0.0403711	12937203	12937253	51	+	0	0	0	4	0	1																												AT2G07620	0.0218368	1.62992	0.0218368	3245189	3245198	10	+	0	0	0
AT2G03800	0.0405501	1158933	1158952	20	-	0	3	16	0	0	0																												AT2G40900	0.0218664	4.86131	0.0218664	17063135	17063324	190	+	0	35	4
AT1G34200	0.0406436	12457456	12457515	60	-	1	3	0	2	1	1																												AT1G61050	0.0218755	1.44812	0.0218755	22487910	22487912	3	-	0	0	1
AT5G64740	0.0406995	25884840	25884879	40	-	0	6	0	5	4	3																												AT5G49900	0.0219182	1.19614	0.0219182	20298483	20298484	2	+	1	1	0
AT5G53110	0.0407422	21533083	21533106	24	-	0	43	7	1	7	0																												AT1G60900	0.0219447	1.57164	0.0219447	22424616	22424633	18	-	0	0	0
AT1G54610	0.0407526	20393759	20393821	63	+	3	48	5	2	2	0																												AT2G38410	0.0219457	0.945073	0.0219457	16089436	16089448	13	+	0	0	0
AT4G15393	0.0408885	8807052	8807221	170	-	16	36	32	7	15	1																												AT2G33730	0.0220037	1.94563	0.0220037	14267417	14267434	18	+	0	0	1
AT1G10580	0.0409162	3492975	3493024	50	+	0	8	0	2	1	6																												AT3G60240	0.0220155	3.23455	0.0220155	22266173	22266208	36	-	3	6	11
AT5G06140	0.0409478	1856507	1856519	13	+	0	0	0	2	1	0																												AT5G44380	0.0220227	2.21629	0.0220227	17879631	17879692	62	+	1	0	1
AT5G27860	0.0410332	9874799	9874921	123	+	3	22	85	11	5	0																												AT4G09180	0.0220288	0.25718	0.0220288	5847489	5847507	19	-	0	6	0
AT5G47680	0.0410491	19316121	19316259	139	+	1	43	1	13	10	7																												ATCG00010	0.0220464	1.49168	0.0220464	81931	81954	24	+	0	1	0
AT2G46020	0.0411496	18925859	18925878	20	-	0	0	0	0	2	1																												AT3G02460	0.0220526	0.72441	0.0220526	506256	506289	34	-	0	0	0
AT3G20395	0.0411631	7111857	7111861	5	+	0	2	0	2	2	0																												AT5G65110	0.02209	2.7587	0.02209	26012241	26012278	38	+	0	1	1
AT5G06110	0.0411648	1841248	1841304	57	+	0	1	0	7	0	1																												AT5G16570	0.0221126	5.57833	0.0221126	5421898	5421908	11	+	0	3	0
AT3G37820	0.0411992	7883978	7883982	5	-	0	0	0	0	1	8																												AT4G30010	0.0221143	0.945073	0.0221143	14673072	14673077	6	-	0	0	0
AT2G21660	0.0412007	9265792	9265825	34	+	4	5	1	32	2	3																												AT5G08670	0.0221535	54.1772	0.0221535	2818087	2818280	194	+	17	266	92
AT1G02780	0.0412264	608435	608467	33	+	11	21	0	37	23	14																												AT1G08800	0.0221564	2.72701	0.0221564	2813921	2813951	31	+	1	0	0
AT2G21870	0.0412901	9320623	9320638	16	+	0	23	5	23	11	9																												AT3G37820	0.0221691	0.58172	0.0221691	6956881	6956982	102	-	0	7	2
AT3G37820	0.0413088	3204053	3204204	152	-	0	11	0	3	33	3																												AT1G76930	0.02221	5.49656	0.02221	28895501	28895509	9	+	1	2	5
AT5G61310	0.0413368	24654253	24654267	15	+	4	16	2	0	0	0																												AT4G13195	0.0222294	2.10072	0.0222294	7662466	7662535	70	+	0	11	1
AT3G54010	0.0413373	20005129	20005208	80	-	17	28	14	9	6	2																												AT1G10140	0.02223	3.21339	0.02223	3323082	3323103	22	+	1	0	1
AT2G41430	0.0413805	17270402	17270479	78	-	229	2232	589	244	241	101																												AT4G37610	0.0222581	1.75349	0.0222581	17670698	17670735	38	+	2	0	2
AT5G22950	0.0414521	7682805	7682965	161	-	30	149	49	21	35	13																												AT5G51620	0.0222723	3.92846	0.0222723	20968207	20968275	69	-	4	11	7
AT2G33850	0.0414819	14320904	14321048	145	+	2	37	0	1	3	0																												AT4G30960	0.0222763	90.0617	0.0222763	15068377	15068427	51	-	74	326	107
AT4G02580	0.0414838	1137006	1137244	239	-	41	253	22	84	28	31																												AT5G45510	0.0222776	9.93445	0.0222776	18445383	18445417	35	-	0	7	8
AT1G76950	0.0414864	28911083	28911084	2	-	0	11	0	0	0	0																												AT4G25550	0.0222948	4.39814	0.0222948	13051082	13051228	147	-	1	33	5
AT5G39660	0.0415245	15879647	15879655	9	-	0	1	0	2	2	0																												AT4G34630	0.0223018	16.1621	0.0223018	16536773	16536987	215	+	8	47	23
AT4G15180	0.0415281	8653544	8653551	8	-	0	0	0	1	1	0																												AT4G27710	0.0223237	1.32052	0.0223237	13828468	13828470	3	-	0	4	0
AT5G20300	0.0415339	6853703	6853715	13	+	0	5	0	1	2	4																												AT3G53480	0.0223808	17.29	0.0223808	19831660	19831845	186	-	4	93	18
AT4G23010	0.041581	12062485	12062526	42	+	5	45	0	26	28	13																												AT4G38360	0.0224178	6.85965	0.0224178	17969916	17969977	62	-	6	23	10
AT3G37820	0.0416045	9308003	9308009	7	-	3	26	0	0	0	0																												AT1G61480	0.0224181	0.905512	0.0224181	22681384	22681387	4	+	0	0	0
AT3G37820	0.041646	5084129	5084202	74	-	2	25	17	2	0	0																												AT5G18130	0.0224188	3.46385	0.0224188	5996101	5996178	78	-	1	0	3
AT5G53110	0.0416515	21533170	21533206	37	-	0	3	0	4	1	4																												AT1G78850	0.0225625	2.31208	0.0225625	29642200	29642222	23	+	2	0	1
ATCG00010	0.0416957	12362	12389	28	+	0	67	8	0	0	0																												AT4G19880	0.0226135	48.0647	0.0226135	10784314	10784564	251	+	26	208	84
AT1G70320	0.0417131	26494227	26494345	119	+	0	5	0	4	2	7																												AT2G18890	0.0226169	0.342907	0.0226169	8186526	8186555	30	-	0	8	0
AT3G54390	0.0417642	20138172	20138206	35	+	1	7	2	0	0	0																												AT1G77500	0.022647	0.497518	0.022647	29122631	29122661	31	-	0	0	0
AT5G04600	0.041775	1325571	1325651	81	-	34	163	61	27	12	12																												AT1G50200	0.0226659	1.30435	0.0226659	18595056	18595066	11	+	0	1	0
AT2G20450	0.0417762	8815134	8815145	12	-	1	19	3	8	1	2																												AT5G10960	0.0226926	6.56411	0.0226926	3464962	3464978	17	-	3	1	1
AT1G32640	0.0418159	11800583	11800590	8	+	1	0	0	1	6	4																												AT4G28250	0.0227165	39.4773	0.0227165	13999929	14000175	247	+	34	109	78
AT1G21980	0.0418274	7738752	7738780	29	-	2	7	0	0	0	0																												AT2G02160	0.0227225	0.676534	0.0227225	554303	554307	5	+	0	0	0
AT3G37820	0.0418461	3925386	3925441	56	-	0	0	0	1	0	2																												AT1G08050	0.0227226	14.93	0.0227226	2498795	2498968	174	+	11	40	5
AT5G47910	0.0418511	19401830	19401946	117	-	5	22	32	2	2	0																												AT5G46210	0.022743	7.07489	0.022743	18731484	18731487	4	+	6	36	5
AT1G06720	0.0420147	2060644	2060657	14	+	6	5	13	0	1	0																												AT1G21980	0.0227839	7.91739	0.0227839	7735827	7735860	34	-	1	3	4
AT1G29350	0.0420945	10268452	10268525	74	+	0	1	0	0	0	1																												AT2G43050	0.0228006	0.520413	0.0228006	17904295	17904298	4	-	0	0	0
AT1G76880	0.0420957	28867469	28867524	56	-	0	24	0	5	39	2																												AT1G06500	0.0228179	0.33931	0.0228179	1990335	1990339	5	-	0	0	0
AT1G53590	0.0421006	19999457	19999462	6	-	0	8	0	5	0	2																												AT1G69640	0.0228447	0.489991	0.0228447	26193591	26193661	71	+	1	4	0
AT3G02710	0.0421377	585924	585963	40	-	3	5	4	2	6	1																												AT3G02460	0.0228454	3.31548	0.0228454	508321	508429	109	-	2	8	6
AT2G22720	0.0421392	9658410	9658441	32	-	0	2	0	3	3	1																												AT3G37820	0.0229004	1.99903	0.0229004	3557993	3557999	7	-	0	0	2
AT4G25210	0.0421533	12919407	12919451	45	-	0	4	0	5	2	1																												AT3G14067	0.0229172	97.4733	0.0229172	4658065	4658389	325	+	41	307	80
AT2G37630	0.0422174	15782579	15782601	23	+	1	1	2	0	0	0																												AT1G30360	0.0229375	2.42922	0.0229375	10717050	10717064	15	-	0	0	3
AT4G02500	0.0422345	1103430	1103603	174	-	15	197	25	41	16	26																												AT5G04600	0.0229613	0.949245	0.0229613	1325132	1325154	23	-	0	0	0
AT3G54300	0.0422663	20109699	20109703	5	+	0	3	0	1	4	1																												AT3G53350	0.0229733	0.716556	0.0229733	19781559	19781583	25	+	1	6	1
AT3G58700	0.0422765	21712852	21712853	2	-	0	16	1	0	0	0																												ATCG00010	0.0230117	1.66112	0.0230117	73908	73946	39	+	1	5	0
AT1G76090	0.0424212	28550471	28550527	57	+	5	53	62	9	0	3																												AT1G06760	0.0230386	2.99129	0.0230386	2077454	2077511	58	+	1	5	0
AT3G37820	0.0425111	4154887	4154917	31	-	7	18	0	0	0	0																												AT1G12850	0.0230569	2.54272	0.0230569	4381534	4381546	13	+	4	12	2
AT4G20260	0.0425442	10942285	10942298	14	-	0	0	0	4	0	0																												AT2G38110	0.0230767	3.90459	0.0230767	15952780	15952801	22	+	0	3	6
AT4G15393	0.0426093	8805750	8805772	23	-	0	2	0	4	3	0																												AT5G59780	0.0230846	1.96644	0.0230846	24082694	24082698	5	+	0	0	1
AT4G35790	0.0428292	16959051	16959072	22	+	0	0	0	4	1	0																												AT5G18633	0.0231035	6.70351	0.0231035	6205637	6205760	124	-	4	13	16
AT5G44550	0.0428595	17942267	17942299	33	+	0	1	0	2	3	0																												AT4G18100	0.023154	143.049	0.023154	10035454	10035664	211	+	65	515	189
AT4G31880	0.0428741	15419828	15419874	47	+	0	2	1	5	0	2																												AT2G31790	0.0232062	2.87543	0.0232062	13519988	13520020	33	-	2	0	5
AT1G56145	0.042897	21013762	21013763	2	+	0	2	11	0	0	0																												AT4G20880	0.0232298	0.777669	0.0232298	11179533	11179566	34	+	0	5	4
AT2G35920	0.0429103	15080628	15080651	24	-	6	11	14	2	0	2																												AT5G55550	0.0232325	1.08661	0.0232325	22502174	22502182	9	+	0	0	0
AT1G44100	0.0429991	16764464	16764606	143	+	11	61	22	6	13	13																												AT1G20920	0.0232915	2.64335	0.0232915	7285993	7286007	15	-	0	2	1
AT3G06210	0.043009	1883366	1883424	59	-	5	42	13	13	11	9																												AT1G18460	0.0233074	3.36346	0.0233074	6356059	6356228	170	-	2	12	4
AT1G70710	0.043186	26659122	26659231	110	+	0	19	0	10	1	2																												AT5G57460	0.023312	8.43135	0.023312	23277399	23277483	85	-	4	26	15
AT2G35920	0.0431972	15080745	15080813	69	-	0	8	0	4	0	7																												AT1G62180	0.0233235	18.6957	0.0233235	22975511	22975629	119	+	6	96	34
AT1G69510	0.0432479	26126850	26126882	33	-	0	12	7	13	9	8																												AT2G07784	0.0233619	1.36384	0.0233619	3523146	3523223	78	+	0	6	4
AT4G14760	0.0432684	8477013	8477015	3	-	0	0	0	0	10	0																												AT4G34960	0.0233793	3.60027	0.0233793	16648835	16648851	17	-	6	16	6
AT4G19110	0.0432791	10454683	10454686	4	+	0	1	0	1	27	1																												AT4G09460	0.0233967	1.36907	0.0233967	5994135	5994183	49	-	0	13	0
AT3G52590	0.0432956	19505929	19505941	13	-	0	2	1	10	9	3																												AT4G03110	0.0234329	2.72926	0.0234329	1376298	1376357	60	+	2	3	5
AT1G70290	0.0432975	26471234	26471297	64	+	0	26	5	3	0	2																												AT5G20300	0.0234342	2.01512	0.0234342	6853703	6853715	13	+	2	0	0
AT1G36310	0.0433054	13670518	13670545	28	-	0	4	0	3	9	0																												AT4G27710	0.0234422	2.07383	0.0234422	13830589	13830645	57	-	5	7	0
AT5G47910	0.0433516	19401992	19402086	95	-	0	10	1	2	2	2																												AT4G30920	0.0234492	6.11931	0.0234492	15046413	15046466	54	+	9	33	6
AT5G58440	0.043371	23625613	23625635	23	+	0	1	1	0	16	1																												AT3G20650	0.02345	2.18845	0.02345	7221042	7221087	46	+	3	5	5
AT1G78380	0.0434273	29486971	29486976	6	+	16	16	0	0	0	0																												AT2G29460	0.0234853	0.990863	0.0234853	12627630	12627663	34	+	0	0	0
AT1G49720	0.0434377	18402500	18402630	131	-	14	62	9	14	23	5																												AT5G52650	0.0235104	59.9013	0.0235104	21355531	21355712	182	+	21	330	101
AT1G30330	0.043483	10690720	10690721	2	+	0	3	0	1	3	0																												AT1G03280	0.0235334	2.30074	0.0235334	805967	805975	9	-	0	1	1
AT1G76090	0.0435128	28550325	28550417	93	+	2	10	5	14	0	3																												AT4G34960	0.0235549	3.43681	0.0235549	16650806	16650960	155	-	0	26	4
AT4G15230	0.0435687	8686869	8687008	140	-	8	70	5	20	17	10																												AT3G37820	0.0235852	2.52559	0.0235852	7278263	7278395	133	-	2	23	4
AT2G07770	0.0436568	3335787	3335821	35	-	0	0	0	0	8	0																												AT2G37550	0.0235909	0.33931	0.0235909	15755713	15755725	13	+	0	0	0
AT1G77885	0.0436693	29290695	29290925	231	-	61	176	131	39	49	16																												ATMG00090	0.0236169	24.0554	0.0236169	26708	26750	43	+	26	47	10
AT2G14680	0.0437428	6283893	6283941	49	-	0	3	8	6	1	0																												AT1G53035	0.0236314	1.43552	0.0236314	19761726	19761783	58	+	1	5	4
AT3G04730	0.0437933	1288579	1288835	257	+	50	220	85	23	23	6																												AT3G01610	0.0236516	1.37011	0.0236516	232062	232087	26	-	0	2	0
AT3G48500	0.0438041	17965450	17965492	43	-	5	3	14	1	0	0																												AT5G12890	0.0236735	1.88369	0.0236735	4070097	4070112	16	+	0	1	2
AT5G51570	0.0438308	20949682	20949698	17	-	0	0	0	1	9	0																												AT4G38050	0.0237165	0.955368	0.0237165	17869375	17869450	76	+	1	5	3
AT1G14740	0.0438316	5075625	5075684	60	+	0	14	0	2	21	2																												AT5G04830	0.0237728	55.1329	0.0237728	1402026	1402233	208	+	14	195	71
AT1G21750	0.0438649	7647911	7647953	43	-	0	1	0	6	1	0																												AT5G14520	0.0237729	0.786865	0.0237729	4681015	4681042	28	+	0	0	0
AT5G55860	0.0439113	22611216	22611218	3	-	0	11	13	0	0	0																												AT2G38700	0.0237969	5.76384	0.0237969	16183320	16183359	40	+	0	5	9
AT3G10970	0.0439122	3434919	3434933	15	+	0	1	0	1	0	2																												AT3G37820	0.0238131	2.64587	0.0238131	9759413	9759421	9	-	2	0	0
AT1G09970	0.0439405	3254383	3254409	27	-	0	3	0	1	31	2																												AT5G22320	0.0238626	0.790035	0.0238626	7388339	7388365	27	+	1	11	0
AT2G34357	0.0439747	14505679	14505760	82	-	0	4	8	4	4	3																												AT3G05700	0.0239758	4.13907	0.0239758	1682080	1682196	117	+	1	17	5
AT4G02580	0.043985	1136586	1136610	25	-	0	2	0	4	1	3																												AT4G16430	0.0239911	8.7339	0.0239911	9269143	9269189	47	-	7	49	13
AT3G05380	0.0440008	1546266	1546311	46	-	0	11	13	0	0	0																												AT1G18660	0.0240942	3.27287	0.0240942	6425713	6425790	78	-	0	14	3
AT2G23450	0.0440718	9991509	9991542	34	+	2	6	0	0	0	0																												AT3G01610	0.0241006	2.66307	0.0241006	235149	235199	51	-	3	5	5
AT1G31970	0.0440764	11482804	11482944	141	-	7	60	51	5	1	0																												AT1G79340	0.0241028	2.84976	0.0241028	29844067	29844069	3	-	0	0	0
AT3G37820	0.0440796	7960504	7960599	96	-	5	6	0	9	19	6																												AT1G52500	0.024103	1.73784	0.024103	19562576	19562622	47	-	0	2	1
AT3G37820	0.0441519	7969439	7969467	29	-	0	14	4	0	0	0																												AT5G11680	0.0241304	31.6333	0.0241304	3760733	3760881	149	-	15	124	39
AT4G18610	0.0442676	10251274	10251295	22	-	4	111	22	1	3	3																												AT1G13740	0.0241393	1.3455	0.0241393	4714846	4714872	27	-	0	4	0
AT5G14000	0.0442827	4518893	4518915	23	-	0	6	0	7	5	1																												AT3G60130	0.024146	2.01432	0.024146	22213571	22213576	6	-	0	0	1
AT1G76580	0.0443496	28738841	28738882	42	-	0	1	0	2	0	4																												AT5G25930	0.024161	1.57794	0.024161	9053633	9053639	7	-	1	0	0
AT5G20130	0.0444323	6798822	6799010	189	-	6	107	6	17	1	8																												AT4G27380	0.0241621	2.69345	0.0241621	13702968	13702980	13	-	0	1	2
AT2G01250	0.0444634	134162	134229	68	+	1	2	0	5	3	1																												AT5G65210	0.0241678	19.661	0.0241678	26060763	26060799	37	-	9	15	18
AT1G66070	0.0444968	24596959	24596977	19	+	0	1	0	5	0	2																												AT4G33450	0.0242271	0.514361	0.0242271	16095397	16095398	2	+	0	12	0
AT2G23290	0.0447496	9904692	9904768	77	+	1	3	0	3	4	1																												AT1G28420	0.0242776	4.36124	0.0242776	9987251	9987312	62	-	4	0	0
AT2G06850	0.0447742	2765513	2765724	212	-	12	573	1	88	50	39																												AT1G76930	0.0242858	53.0194	0.0242858	28895274	28895465	192	+	31	280	103
AT3G37820	0.0449325	2391640	2391643	4	-	0	1	0	3	3	0																												AT4G16680	0.02429	0.618581	0.02429	9390605	9390650	46	+	1	7	0
AT3G37820	0.0449325	7246966	7246979	14	-	0	1	0	3	3	0																												AT1G70290	0.0242963	0.362205	0.0242963	26471141	26471156	16	+	0	0	0
AT3G04590	0.0449364	1239052	1239054	3	+	0	11	14	0	0	0																												AT5G16570	0.0243182	45.2501	0.0243182	5421647	5421794	148	+	0	331	6
AT5G65860	0.0450165	26347603	26347692	90	+	10	26	24	6	7	1																												AT4G08300	0.0243189	2.40384	0.0243189	5248037	5248044	8	-	0	3	0
AT3G59340	0.0450342	21929138	21929160	23	+	1	5	0	0	0	0																												AT3G37820	0.0243481	1.37011	0.0243481	7308091	7308117	27	-	0	2	0
AT4G19640	0.0450571	10687674	10687677	4	+	0	0	0	1	1	0																												AT4G37320	0.0243709	0.497518	0.0243709	17560516	17560547	32	+	0	0	0
AT2G06850	0.045127	2765463	2765470	8	-	11	224	0	1	11	0																												AT5G54940	0.0243865	115.941	0.0243865	22308174	22308399	226	+	51	478	128
AT5G64030	0.0451283	25628428	25628559	132	-	2	13	3	7	1	8																												AT2G33770	0.0243982	1.30435	0.0243982	14280438	14280462	25	+	0	1	0
AT3G37820	0.0451497	11976699	11976777	79	-	9	31	3	0	2	0																												AT3G63500	0.0244545	3.79461	0.0244545	23448958	23448988	31	+	2	2	1
AT3G48340	0.0452157	17898875	17898964	90	-	0	78	1	51	21	22																												AT5G60530	0.0244887	5.98562	0.0244887	24335592	24335603	12	+	0	3	1
AT3G06210	0.045222	1883449	1883544	96	-	0	1	0	1	5	2																												AT2G31490	0.0244888	1.19193	0.0244888	13412071	13412093	23	-	0	1	0
AT1G11580	0.0452483	3890293	3890294	2	-	0	1	0	4	1	0																												AT3G01220	0.0244947	0.972176	0.0244947	73926	73949	24	-	1	0	0
AT5G12110	0.0452525	3915860	3915988	129	-	7	12	12	3	15	4																												AT4G14880	0.0245295	8.67353	0.0245295	8518179	8518188	10	+	1	0	1
AT1G22930	0.0453005	8118059	8118089	31	-	0	2	1	9	3	1																												AT5G14520	0.0245526	6.49558	0.0245526	4680590	4680716	127	+	1	34	5
AT4G01120	0.0454196	481756	481793	38	+	0	112	8	0	1	0																												AT4G16680	0.0245878	0.649003	0.0245878	9390291	9390314	24	+	0	3	0
AT3G52200	0.0454522	19366232	19366431	200	-	2	111	0	22	9	9																												AT3G48780	0.0246468	0.719397	0.0246468	18092549	18092582	34	-	0	1	0
AT4G23750	0.0454673	12377334	12377355	22	-	0	26	14	0	0	0																												AT3G01300	0.0246586	2.48155	0.0246586	90698	90750	53	+	1	3	2
AT5G19510	0.0454692	6581643	6581831	189	+	108	1214	161	266	160	81																												AT1G04945	0.0246784	1.39253	0.0246784	1400721	1400820	100	-	0	18	2
AT1G50920	0.0455102	18872536	18872578	43	-	0	2	3	3	1	6																												AT4G19880	0.0247075	2.26809	0.0247075	10784691	10784698	8	+	0	1	3
AT4G15230	0.045574	8686548	8686591	44	-	2	1	5	0	0	0																												AT5G50230	0.024864	0.877605	0.024864	20448315	20448324	10	+	0	1	0
AT3G48500	0.0456125	17965220	17965230	11	-	0	4	0	6	0	1																												AT3G24170	0.0248839	8.89105	0.0248839	8732729	8732762	34	+	1	2	6
AT5G10210	0.0456126	3206834	3206964	131	-	10	20	60	10	43	1																												AT2G33550	0.0249211	0.72441	0.0249211	14211089	14211092	4	+	0	0	0
AT2G14680	0.0456347	6283834	6283846	13	-	0	18	6	0	0	0																												AT4G33300	0.0249342	3.0155	0.0249342	16053432	16053487	56	+	0	5	1
AT4G17520	0.0457441	9772505	9772559	55	-	0	4	0	1	9	2																												AT5G24890	0.0249414	1.12618	0.0249414	8558337	8558383	47	+	0	0	0
AT5G42050	0.0457684	16817173	16817322	150	-	86	468	424	73	92	36																												AT4G34630	0.0249575	1.23981	0.0249575	16537214	16537257	44	+	0	1	0
AT5G48230	0.0458602	19553793	19553795	3	+	0	0	0	4	0	1																												AT5G09590	0.024993	2.87474	0.024993	2978660	2978780	121	-	0	0	0
AT5G19510	0.0458699	6582401	6582416	16	+	0	11	12	34	16	8																												AT2G15860	0.0250386	3.35717	0.0250386	6905382	6905551	170	+	4	13	3
AT1G10020	0.0459077	3269583	3269717	135	+	3	37	22	5	1	1																												AT2G18150	0.0250458	2.34181	0.0250458	7892231	7892285	55	+	0	0	3
AT5G50920	0.0459138	20715949	20715992	44	+	0	5	11	11	2	9																												AT5G57460	0.0250487	1.16904	0.0250487	23276419	23276432	14	-	0	1	0
AT1G49720	0.0459403	18401761	18401781	21	-	0	1	0	7	1	1																												AT4G00270	0.0251939	2.90556	0.0251939	117590	117601	12	+	1	3	0
AT5G42050	0.0459593	16816084	16816189	106	-	4	113	40	50	37	13																												AT5G10290	0.0252063	1.94355	0.0252063	3235708	3235719	12	+	0	0	1
AT4G03000	0.0460126	1326126	1326134	9	-	1	15	12	1	5	1																												AT1G23530	0.0252353	0.362205	0.0252353	8346487	8346490	4	-	0	0	0
AT1G44100	0.0460257	16764388	16764438	51	+	0	2	0	2	3	1																												AT4G24920	0.0252458	8.1069	0.0252458	12820252	12820298	47	+	4	54	22
AT5G64350	0.046065	25734562	25734734	173	+	199	1603	361	218	114	94																												AT4G25550	0.0252896	3.01772	0.0252896	13049451	13049488	38	-	0	4	2
AT1G55460	0.0461115	20708859	20708860	2	-	0	3	7	0	0	0																												AT1G56280	0.0253199	3.52285	0.0253199	21073278	21073305	28	+	0	4	3
AT1G71695	0.0461924	26964506	26964541	36	-	0	0	0	0	2	0																												AT1G18660	0.0253234	3.32176	0.0253234	6425850	6425884	35	-	3	21	8
AT2G36120	0.0463069	15165814	15165845	32	-	1	3	0	3	12	27																												AT4G00752	0.0253357	2.68753	0.0253357	317584	317670	87	+	3	17	6
AT4G20260	0.0463226	10941694	10941705	12	-	3	19	16	34	7	3																												AT3G54540	0.0253601	7.08941	0.0253601	20192609	20192840	232	-	6	36	8
AT1G30760	0.0464192	10920651	10920679	29	-	1	11	26	1	0	0																												AT4G00752	0.0253625	2.66031	0.0253625	320306	320317	12	+	1	18	2
AT2G36620	0.0464721	15351041	15351053	13	+	0	0	0	11	0	0																												AT4G38620	0.0253847	2.26997	0.0253847	18054180	18054181	2	-	2	7	5
AT3G37820	0.0464855	8196715	8196720	6	-	0	12	0	7	4	4																												AT3G44280	0.0254134	3.10391	0.0254134	15968641	15968676	36	+	0	3	2
AT3G37820	0.0465046	6280384	6280467	84	-	5	18	7	2	0	0																												AT1G20850	0.0254138	2.03348	0.0254138	7253429	7253441	13	-	1	2	1
AT5G05250	0.046533	1557452	1557490	39	+	0	2	0	1	1	1																												AT1G59870	0.0254312	33.3922	0.0254312	22039925	22040024	100	-	15	127	56
AT4G34890	0.0466181	16618569	16618663	95	+	11	54	29	11	7	2																												AT5G06420	0.0254313	0.33931	0.0254313	1962436	1962493	58	-	0	0	0
AT1G62422	0.0466311	23100631	23100664	34	+	8	43	13	8	1	0																												AT5G61660	0.0254642	2.58955	0.0254642	24779158	24779192	35	+	3	18	5
AT2G27350	0.0466495	11699533	11699721	189	+	3	128	55	20	6	18																												AT3G43800	0.0255475	0.952684	0.0255475	15661246	15661258	13	-	0	0	1
AT5G65860	0.046722	26348688	26348695	8	+	0	0	0	0	14	0																												AT5G04750	0.0255531	3.17456	0.0255531	1373128	1373134	7	-	1	0	0
AT2G07784	0.0468307	3360344	3360364	21	+	0	9	5	0	0	0																												AT3G44280	0.0255606	2.7561	0.0255606	15968785	15968834	50	+	0	0	0
AT1G70750	0.0468662	26680921	26680927	7	+	0	0	0	4	0	2																												AT4G02210	0.0255617	0.523011	0.0255617	974128	974164	37	+	0	1	1
AT3G06510	0.046899	2019623	2019694	72	-	1	38	16	4	14	1																												AT3G48060	0.0255956	1.04734	0.0255956	17743003	17743021	19	+	2	3	2
AT4G01120	0.0469569	482901	482902	2	+	0	0	0	7	0	0																												AT5G57330	0.0256032	6.4991	0.0256032	23220916	23221007	92	-	4	44	0
AT5G09530	0.046961	2960806	2960825	20	+	0	0	0	2	13	0																												AT1G32450	0.0256981	8.00893	0.0256981	11715404	11715434	31	+	3	4	3
AT4G13180	0.0470409	7657741	7657754	14	+	1	0	0	0	11	2																												AT4G15230	0.0257176	0.628658	0.0257176	8686548	8686591	44	-	0	0	0
AT4G03430	0.0471131	1517121	1517354	234	+	6	37	24	7	6	3																												AT1G04945	0.025782	1.64246	0.025782	1402922	1403029	108	-	0	4	1
AT5G10210	0.0471444	3206607	3206609	3	-	0	1	0	1	19	0																												AT5G42560	0.025801	4.14747	0.025801	17016964	17016993	30	-	0	3	4
AT5G12110	0.0471771	3915175	3915189	15	-	0	1	0	2	5	1																												AT3G37820	0.0258161	1.29852	0.0258161	2740493	2740534	42	-	3	8	0
ATCG00010	0.047244	43333	43337	5	+	0	1	0	0	11	0																												AT4G34580	0.0258238	0.362205	0.0258238	16518244	16518257	14	-	0	0	0
AT3G11200	0.0472541	3508394	3508409	16	+	0	7	7	7	8	3																												AT1G27200	0.0258265	0.181102	0.0258265	9450687	9450701	15	+	0	0	0
AT3G20395	0.0472597	7111950	7111964	15	+	0	15	0	0	0	0																												ATCG00010	0.0258437	2.56831	0.0258437	70623	70650	28	+	2	3	3
AT1G02500	0.0472843	519695	519715	21	-	0	1	0	0	3	4																												AT2G28840	0.025905	124.871	0.025905	12380591	12380846	256	-	26	502	15
AT4G24820	0.0472951	12791593	12791605	13	+	0	0	2	4	11	0																												AT1G53180	0.0259342	1.29752	0.0259342	19832130	19832134	5	-	0	0	2
AT1G17170	0.0473283	5870533	5870544	12	-	3	89	27	38	23	17																												AT5G16600	0.0259372	1.19193	0.0259372	5439685	5439715	31	-	0	1	0
AT3G02790	0.0473357	605313	605472	160	-	11	184	13	14	13	6																												AT1G49650	0.0259482	3.8162	0.0259482	18377278	18377302	25	+	11	4	1
AT4G10930	0.0473789	6707124	6707128	5	+	0	0	0	1	9	0																												AT4G23420	0.0259712	10.6972	0.0259712	12228630	12228730	101	-	10	15	30
AT3G06400	0.0473868	1946447	1946517	71	-	1	0	0	3	1	2																												AT5G61660	0.0260134	1.8965	0.0260134	24779250	24779315	66	+	0	3	5
AT1G79430	0.0474	29877409	29877443	35	+	3	20	25	0	0	0																												AT5G65210	0.0260693	34.6698	0.0260693	26060873	26061134	262	-	14	141	72
AT3G04590	0.0474133	1238862	1238918	57	+	0	2	3	1	0	1																												AT1G67580	0.0261319	2.48136	0.0261319	25330084	25330116	33	+	1	0	0
AT1G10270	0.0474242	3366462	3366522	61	-	0	0	0	0	0	2																												AT3G05560	0.026142	4.52222	0.026142	1615176	1615185	10	-	0	3	1
AT3G37820	0.0474242	10256973	10257010	38	-	0	45	2	0	0	0																												AT5G12840	0.0261459	0.933278	0.0261459	4050899	4050966	68	+	0	4	3
AT1G53210	0.0474326	19847158	19847161	4	-	0	0	0	1	8	0																												AT5G58070	0.0261788	5.77238	0.0261788	23500517	23500519	3	+	0	0	0
AT3G16290	0.0474339	5524186	5524220	35	+	1	9	0	0	0	0																												AT3G37820	0.0261861	1.61697	0.0261861	7969439	7969467	29	-	0	3	0
AT2G32910	0.0474816	13960601	13960606	6	-	0	0	0	3	0	1																												AT2G43680	0.0261932	0.495431	0.0261932	18109358	18109378	21	-	0	0	0
AT5G21274	0.0475101	7214454	7214670	217	+	70	346	143	86	91	28																												AT5G20190	0.0262001	6.20766	0.0262001	6815267	6815401	135	-	1	16	7
AT1G67970	0.0475153	25484688	25484750	63	+	12	29	0	0	6	2																												AT4G13530	0.02622	6.56079	0.02622	7867110	7867228	119	-	2	4	2
AT3G37820	0.0475864	2586541	2586547	7	-	0	1	1	0	12	6																												AT4G36360	0.0262271	10.8327	0.0262271	17176313	17176537	225	+	3	34	30
AT3G07020	0.0475876	2217944	2218010	67	+	5	52	6	8	11	3																												AT1G77330	0.0262879	4.86254	0.0262879	29064033	29064048	16	+	0	1	2
AT1G62790	0.0478349	23252514	23252579	66	-	1	5	0	6	10	0																												AT2G20740	0.0262984	15.6712	0.0262984	8937433	8937591	159	-	2	62	10
AT5G21274	0.0478516	7214956	7214974	19	+	1	19	12	19	53	3																												AT4G35110	0.0263038	2.55862	0.0263038	16712445	16712527	83	+	1	20	5
AT5G08200	0.0478656	2640599	2640666	68	-	5	24	9	2	1	3																												AT5G10695	0.0263409	1.2679	0.0263409	3377794	3377815	22	-	3	4	1
AT3G37820	0.0479167	9870159	9870162	4	-	0	4	0	2	3	3																												AT5G24320	0.0264502	0.967968	0.0264502	8284643	8284653	11	+	0	0	0
AT5G10360	0.0479273	3259121	3259124	4	+	0	0	0	6	0	0																												AT3G01420	0.0264662	1.06372	0.0264662	162187	162200	14	+	0	0	0
AT2G38470	0.0479346	16110691	16110792	102	-	11	59	19	6	11	5																												AT4G01560	0.0264663	2.73513	0.0264663	678983	679011	29	+	1	1	2
AT4G02450	0.0479481	1073700	1073897	198	+	64	370	128	128	42	52																												AT5G46210	0.0265022	2.12494	0.0265022	18733631	18733632	2	+	1	6	11
AT3G06510	0.0480448	2019735	2019779	45	-	0	6	0	8	10	0																												AT4G01560	0.026503	3.35829	0.026503	677056	677158	103	+	1	22	8
AT2G39720	0.0480953	16567330	16567420	91	+	14	82	20	13	10	4																												AT5G50230	0.026544	4.1472	0.026544	20448453	20448548	96	+	2	23	4
AT5G60680	0.0481531	24386807	24387030	224	-	9	194	37	34	47	16																												AT5G44480	0.0266277	9.92161	0.0266277	17923641	17923766	126	-	4	26	24
AT5G48230	0.0481807	19552642	19552661	20	+	0	5	0	8	2	4																												AT4G04770	0.0266576	1.8876	0.0266576	2427977	2428000	24	+	0	3	0
AT3G05050	0.0482027	1410984	1411025	42	+	1	10	0	6	2	3																												AT5G61030	0.0266792	3.87683	0.0266792	24562072	24562083	12	-	1	4	0
AT1G04610	0.0482072	1281609	1281617	9	-	2	1	8	0	0	0																												AT2G46535	0.0266821	2.09068	0.0266821	19110283	19110296	14	-	1	0	2
AT4G02500	0.0482255	1103022	1103035	14	-	0	0	0	1	0	2																												AT5G13990	0.0267089	1.42182	0.0267089	4515062	4515064	3	+	1	0	0
AT3G57300	0.0482858	21201674	21201675	2	-	0	5	10	0	0	0																												AT1G12520	0.0267139	1.44297	0.0267139	4267351	4267362	12	+	0	2	0
AT3G37820	0.0483535	10686553	10686661	109	-	150	171	197	34	10	12																												AT4G26010	0.0267563	0.474623	0.0267563	13201988	13202034	47	-	0	0	0
AT4G32650	0.048369	15751924	15751976	53	+	0	3	0	6	5	0																												AT4G36220	0.0267616	6.78551	0.0267616	17137318	17137388	71	+	5	27	7
AT5G55670	0.0483816	22546600	22546643	44	+	0	3	0	0	6	3																												AT3G17420	0.0267784	2.91929	0.0267784	5961105	5961142	38	+	4	4	6
AT4G33090	0.0483842	15967906	15967907	2	+	0	1	0	1	6	1																												AT1G53480	0.0267911	1.88551	0.0267911	19963576	19963614	39	+	0	3	0
AT1G47128	0.0484887	17285249	17285269	21	+	2	83	0	48	24	17																												AT4G02890	0.0267946	85.8079	0.0267946	1278504	1278667	164	+	20	384	71
AT1G16610	0.0484968	5675916	5675941	26	+	10	33	16	8	5	3																												AT5G64100	0.026806	4.16883	0.026806	25650818	25650830	13	+	0	0	1
AT3G26220	0.0485181	9596029	9596063	35	+	0	4	0	3	2	2																												AT2G22900	0.0268445	6.16491	0.0268445	9744219	9744305	87	+	2	36	11
AT1G79430	0.0485638	29877236	29877289	54	+	5	1	0	0	1	1																												AT3G37820	0.0268466	2.08146	0.0268466	8153550	8153567	18	-	0	1	2
AT2G21660	0.0486196	9265904	9265978	75	+	9	65	10	0	2	0																												AT2G20320	0.0268592	1.6508	0.0268592	8767651	8767680	30	-	1	0	0
AT5G08200	0.0486306	2640871	2640893	23	-	1	27	12	0	0	0																												AT3G05700	0.0268988	2.70275	0.0268988	1682258	1682264	7	+	0	4	0
AT1G16610	0.0486636	5675605	5675800	196	+	0	30	0	9	11	4																												AT1G70170	0.0269198	2.9059	0.0269198	26425419	26425446	28	-	0	5	0
AT4G27860	0.0486785	13875243	13875247	5	-	0	1	0	3	4	0																												AT3G37820	0.0269277	0.791038	0.0269277	5450612	5450630	19	-	0	0	0
AT1G77885	0.0486962	29290603	29290610	8	-	0	2	0	2	5	0																												AT5G01750	0.0270006	1.87904	0.0270006	290544	290582	39	-	0	0	1
AT1G05570	0.048744	1647549	1647820	272	+	15	78	23	27	14	11																												AT4G02480	0.0270122	2.41613	0.0270122	1082068	1082084	17	+	0	4	2
AT5G60680	0.0487829	24386652	24386676	25	-	0	2	0	1	30	1																												AT1G06500	0.0270373	3.08262	0.0270373	1990676	1990735	60	-	4	7	4
AT5G53460	0.0488533	21706845	21706848	4	-	0	3	0	6	10	0																												AT1G32700	0.0270385	3.46281	0.0270385	11829534	11829592	59	-	0	2	2
AT4G36800	0.0488866	17340931	17341139	209	+	47	308	33	70	44	46																												AT5G41790	0.0271291	6.28909	0.0271291	16728557	16728614	58	-	1	15	2
AT3G26460	0.0489262	9684417	9684454	38	+	0	50	0	26	58	9																												AT5G64100	0.0271368	55.4033	0.0271368	25650481	25650758	278	+	16	122	83
AT2G18890	0.0489507	8186710	8186859	150	-	0	13	0	3	8	3																												AT1G58290	0.0271606	8.31205	0.0271606	21623664	21623777	114	+	10	23	14
AT3G26460	0.0490177	9683725	9684011	287	+	49	327	23	88	65	55																												AT3G05560	0.0271756	55.9899	0.0271756	1615277	1615499	223	-	18	248	82
AT3G52950	0.0491228	19636651	19636653	3	-	0	1	1	1	2	3																												AT5G66730	0.0271771	1.88551	0.0271771	26643999	26644072	74	+	0	3	0
AT1G30400	0.0492177	10737724	10737896	173	-	97	396	256	87	36	39																												AT1G05560	0.0272002	6.2775	0.0272002	1645936	1645943	8	+	2	0	7
AT4G23750	0.049218	12377968	12377989	22	-	0	12	0	1	2	0																												AT1G68580	0.0272335	0.89966	0.0272335	25755262	25755269	8	-	0	2	0
AT4G29800	0.049253	14590665	14590798	134	+	8	38	12	7	7	0																												AT2G20585	0.0272592	4.09392	0.0272592	8866715	8866784	70	-	0	17	4
AT1G34320	0.0493005	12524286	12524397	112	-	2	27	18	8	4	3																												AT1G16810	0.0272596	3.99033	0.0272596	5756540	5756567	28	-	0	1	2
ATCG00010	0.0493571	126401	126426	26	+	4	15	4	0	0	0																												AT3G37820	0.0273191	4.24878	0.0273191	6341682	6341799	118	-	1	24	15
AT5G03380	0.0493625	832705	832720	16	+	0	7	1	6	19	0																												AT5G18633	0.0273285	1.79211	0.0273285	6205556	6205569	14	-	0	1	2
AT4G02230	0.0493641	979647	979685	39	+	0	3	0	0	23	3																												AT5G19340	0.0273639	0.85471	0.0273639	6515834	6515858	25	+	0	1	0
AT1G03910	0.0494273	1000334	1000442	109	-	7	61	14	5	0	6																												AT2G01910	0.0273807	0.942986	0.0273807	418483	418492	10	-	0	0	0
AT2G46680	0.0494569	19166401	19166449	49	+	4	106	31	6	6	1																												AT1G13520	0.0273813	1.42214	0.0273813	4631682	4631704	23	+	0	15	2
AT1G74040	0.0494651	27842949	27842952	4	-	0	6	0	4	0	0																												AT3G47620	0.0273963	1.3128	0.0273963	17560267	17560287	21	-	0	0	1
AT2G46340	0.0494736	19024232	19024272	41	+	0	0	0	0	20	0																												AT1G27510	0.0274009	1.19611	0.0274009	9556482	9556498	17	+	0	1	0
AT4G38890	0.0495167	18137827	18137831	5	+	0	3	0	0	15	3																												AT1G05560	0.027418	8.82438	0.027418	1645497	1645593	97	+	7	15	23
AT1G53180	0.0495359	19832798	19832860	63	-	0	70	12	6	9	7																												AT4G37410	0.0274344	32.2303	0.0274344	17592512	17592532	21	-	17	9	31
AT3G54760	0.0495476	20271518	20271556	39	+	0	32	8	0	0	0																												AT4G30920	0.0275008	1.60439	0.0275008	15046928	15046954	27	+	0	8	0
AT5G63620	0.0495732	25466697	25466728	32	+	0	0	0	9	0	2																												AT3G63300	0.0275224	0.836024	0.0275224	23387842	23387848	7	-	1	1	0
AT3G02360	0.0496161	483556	483567	12	-	0	1	0	2	0	4																												AT1G06840	0.0275305	2.05217	0.0275305	2097772	2097778	7	+	0	2	1
AT1G67480	0.0496418	25278614	25278617	4	-	17	279	15	4	7	2																												AT1G08050	0.0276579	1.89637	0.0276579	2499080	2499081	2	+	0	0	0
AT3G37820	0.0497869	4938598	4938607	10	-	0	1	0	3	0	3																												AT5G16600	0.0276686	2.25603	0.0276686	5440345	5440372	28	-	1	12	1
AT1G30620	0.0498196	10858092	10858139	48	-	3	49	5	0	1	0																												AT1G28580	0.0276703	5.92012	0.0276703	10044558	10044576	19	+	0	4	7
AT1G28060	0.0498362	9780509	9780510	2	-	0	5	10	0	0	0																												AT1G75130	0.0276974	0.905512	0.0276974	28201422	28201423	2	+	0	0	0
AT2G17110	0.0498393	7445126	7445165	40	+	0	5	0	4	11	0																												AT2G47620	0.0277786	1.4349	0.0277786	19534352	19534428	77	-	0	13	4
AT1G15200	0.0498603	5228709	5228769	61	+	0	14	0	8	4	15																												AT4G39400	0.0278594	1.01048	0.0278594	18328557	18328560	4	-	1	3	4
																																							AT3G37820	0.0278913	0.612335	0.0278913	9845018	9845085	68	-	0	11	1
																																							AT5G01350	0.0279321	0.961614	0.0279321	146624	146639	16	+	2	1	2
																																							AT4G05320	0.0279462	5.07925	0.0279462	2719308	2719339	32	-	1	0	0
																																							AT1G17147	0.0281074	1.4468	0.0281074	5863744	5863757	14	+	1	0	0
																																							AT5G07340	0.0281308	4.48193	0.0281308	2319609	2319702	94	-	1	43	4
																																							AT5G09800	0.0281401	0.721483	0.0281401	3043081	3043082	2	+	0	1	0
																																							AT2G29420	0.0281477	1.39229	0.0281477	12618878	12618880	3	+	2	7	1
																																							AT3G09850	0.028149	9.99897	0.028149	3023201	3023301	101	+	5	43	15
																																							AT5G40590	0.0281519	4.21146	0.0281519	16251759	16251798	40	+	3	21	1
																																							AT5G66280	0.028164	11.5699	0.028164	26477609	26477746	138	-	8	31	13
																																							AT3G58660	0.0281892	7.55699	0.0281892	21703037	21703147	111	-	4	45	7
																																							AT1G75500	0.0281961	0.362205	0.0281961	28338155	28338156	2	+	0	0	0
																																							AT3G06770	0.028211	0.33931	0.028211	2134880	2134910	31	+	0	0	0
																																							AT3G63500	0.0282177	11.6801	0.0282177	23446208	23446248	41	+	8	45	14
																																							AT1G05680	0.0282497	0.543307	0.0282497	1703514	1703518	5	+	0	0	0
																																							AT4G40060	0.0282626	3.3847	0.0282626	18571581	18571670	90	+	0	0	3
																																							AT3G56950	0.0282943	0.543307	0.0282943	21078470	21078477	8	+	0	0	0
																																							AT5G40450	0.0283085	4.28746	0.0283085	16194510	16194554	45	+	6	19	5
																																							AT2G22900	0.0283197	1.12154	0.0283197	9744589	9744616	28	+	0	3	0
																																							AT2G30930	0.0283748	87.7159	0.0283748	13163133	13163162	30	-	85	207	162
																																							AT2G39760	0.0284117	0.472536	0.0284117	16585881	16585888	8	-	0	0	0
																																							AT1G05810	0.0284177	0.316415	0.0284177	1749363	1749365	3	-	0	0	0
																																							AT2G02820	0.0284542	0.33931	0.0284542	805863	805882	20	+	0	0	0
																																							AT5G05760	0.0284614	0.787242	0.0284614	1729033	1729072	40	+	0	2	0
																																							AT4G16430	0.0285039	4.51457	0.0285039	9268500	9268560	61	-	2	8	3
																																							AT3G06300	0.0285054	0.362205	0.0285054	1909713	1909714	2	-	0	0	0
																																							AT4G24110	0.0285159	0.938912	0.0285159	12519903	12519933	31	+	0	8	2
																																							AT5G03380	0.0285465	9.86375	0.0285465	832915	832918	4	+	1	3	1
																																							AT4G33430	0.0285686	2.77119	0.0285686	16086754	16086778	25	+	0	1	1
																																							AT3G46970	0.0285892	4.01299	0.0285892	17301353	17301473	121	+	6	22	1
																																							AT1G15230	0.0286265	5.3361	0.0286265	5242449	5242530	82	+	5	12	14
																																							AT5G23520	0.0286487	0.925481	0.0286487	7929459	7929478	20	+	0	1	0
																																							AT5G41790	0.0286678	3.45526	0.0286678	16729205	16729235	31	-	1	2	1
																																							AT2G22430	0.0286803	68.2861	0.0286803	9526006	9526305	300	+	58	213	103
																																							AT1G18720	0.0286987	14.9957	0.0286987	6458035	6458083	49	+	0	6	14
																																							AT5G65110	0.0286999	2.89279	0.0286999	26009683	26009689	7	+	0	12	10
																																							AT1G28060	0.0287092	4.45587	0.0287092	9782560	9782676	117	-	3	19	8
																																							AT3G37820	0.0287985	4.93443	0.0287985	3014520	3014525	6	-	2	3	4
																																							AT2G32950	0.0288849	1.50626	0.0288849	13978920	13978930	11	-	0	1	0
																																							AT2G37550	0.0289101	4.28037	0.0289101	15755047	15755194	148	+	2	23	7
																																							AT3G37820	0.028929	0.716556	0.028929	9812643	9812709	67	-	1	6	1
																																							AT2G21560	0.0289541	4.30153	0.0289541	9230927	9230938	12	+	2	4	0
																																							AT2G34730	0.0289569	1.77901	0.0289569	14655621	14655634	14	-	1	1	0
																																							AT5G40590	0.0289729	3.82981	0.0289729	16251443	16251465	23	+	0	7	1
																																							AT4G34000	0.0289818	3.74148	0.0289818	16296403	16296416	14	-	2	0	2
																																							AT5G56010	0.0289871	0.905512	0.0289871	22683971	22683972	2	-	0	0	0
																																							AT3G55520	0.0290096	0.630744	0.0290096	20594538	20594539	2	-	0	0	0
																																							AT1G33140	0.029014	14.4866	0.029014	12024469	12024495	27	-	5	2	12
																																							AT4G18020	0.0290538	0.833901	0.0290538	10003545	10003567	23	+	0	1	0
																																							AT5G59520	0.0290899	1.75275	0.0290899	23992220	23992270	51	+	0	0	0
																																							AT3G37820	0.0291066	0.483745	0.0291066	9193721	9193725	5	-	0	8	1
																																							AT1G69610	0.02911	1.51128	0.02911	26189462	26189509	48	-	0	0	0
																																							AT3G52300	0.0291573	7.88936	0.0291573	19398071	19398091	21	-	0	0	3
																																							AT4G19660	0.0291643	0.950598	0.0291643	10696646	10696653	8	+	0	0	1
																																							AT1G26110	0.0291831	0.630744	0.0291831	9024748	9024752	5	+	0	0	0
																																							AT2G20780	0.029263	1.46256	0.029263	8947559	8947565	7	+	0	1	0
																																							AT1G33520	0.0292857	3.49822	0.0292857	12157961	12158024	64	+	4	7	5
																																							AT3G54010	0.0293137	5.40583	0.0293137	20005129	20005208	80	-	2	32	6
																																							AT2G25310	0.0293236	1.43842	0.0293236	10777771	10777782	12	+	0	0	0
																																							AT3G50500	0.0293393	35.6528	0.0293393	18741505	18741693	189	+	12	171	50
																																							AT1G77885	0.0293633	17.2968	0.0293633	29290695	29290925	231	-	6	88	29
																																							AT1G68580	0.0293655	4.46103	0.0293655	25756012	25756084	73	-	2	21	10
																																							AT1G51680	0.0293837	86.1337	0.0293837	19158729	19158865	137	+	27	415	77
																																							AT1G20440	0.0293962	1.08369	0.0293962	7084324	7084348	25	+	0	1	0
																																							AT1G21920	0.0294284	1.8319	0.0294284	7705314	7705329	16	+	1	0	0
																																							AT4G15230	0.0294843	4.68063	0.0294843	8686869	8687008	140	-	3	10	13
																																							AT5G04990	0.0295457	0.497518	0.0295457	1473050	1473106	57	+	0	0	0
																																							AT5G47980	0.029554	31.0378	0.029554	19430363	19430498	136	-	24	30	76
																																							AT1G07135	0.0295599	4.88504	0.0295599	2189900	2189981	82	+	13	3	1
																																							AT5G38600	0.0295979	0.942986	0.0295979	15460119	15460126	8	-	0	0	0
																																							AT4G39795	0.0295982	115.818	0.0295982	18467377	18467551	175	-	15	441	34
																																							AT5G19340	0.0296049	3.83932	0.0296049	6515039	6515233	195	+	4	4	9
																																							AT5G06980	0.0296629	1.31797	0.0296629	2169305	2169357	53	-	0	7	0
																																							AT2G39770	0.029664	0.882617	0.029664	16589976	16589991	16	-	0	0	0
																																							AT2G39700	0.0296676	0.362205	0.0296676	16544148	16544150	3	+	0	0	0
																																							AT4G13930	0.0297164	7.80531	0.0297164	8047910	8047916	7	+	1	9	11
																																							AT5G13560	0.0297203	2.34114	0.0297203	4363544	4363565	22	+	0	0	1
																																							AT3G37820	0.0297322	2.27993	0.0297322	2433001	2433097	97	-	0	13	10
																																							AT2G16600	0.0297448	10.7783	0.0297448	7200837	7200863	27	-	31	7	3
																																							AT5G05760	0.0297934	0.940522	0.0297934	1728896	1728971	76	+	1	7	1
																																							AT4G38050	0.0297988	1.58006	0.0297988	17872016	17872017	2	+	2	0	0
																																							AT3G48340	0.0297991	0.63283	0.0297991	17898162	17898179	18	-	0	0	0
																																							AT5G50380	0.029841	2.58399	0.029841	20517700	20517708	9	+	0	0	2
																																							AT5G55660	0.0298721	5.74232	0.0298721	22543046	22543092	47	-	5	28	12
																																							AT1G67920	0.0298733	9.49301	0.0298733	25473949	25473963	15	-	5	14	6
																																							AT5G65630	0.0298932	0.362205	0.0298932	26226072	26226074	3	+	0	0	0
																																							AT2G24550	0.0299087	21.9417	0.0299087	10428813	10428838	26	+	11	11	18
																																							AT3G37820	0.0299191	10.1304	0.0299191	9759256	9759381	126	-	7	8	4
																																							AT1G28580	0.0299286	36.8068	0.0299286	10044368	10044528	161	+	28	118	52
																																							AT1G22030	0.0299286	7.11784	0.0299286	7759300	7759306	7	+	4	31	9
																																							AT5G60590	0.0299721	0.362205	0.0299721	24358248	24358249	2	-	0	0	0
																																							AT3G37820	0.0300053	1.42313	0.0300053	3272031	3272059	29	-	0	0	1
																																							AT3G37820	0.0300053	1.42313	0.0300053	6094920	6094933	14	-	0	0	1
																																							AT4G36220	0.0300618	1.31149	0.0300618	17138703	17138730	28	+	1	0	0
																																							AT5G66280	0.0300711	5.49649	0.0300711	26477354	26477405	52	-	2	3	4
																																							AT5G05270	0.0300805	8.03299	0.0300805	1564950	1565052	103	-	5	30	23
																																							AT3G37820	0.0301161	2.67184	0.0301161	7646530	7646599	70	-	1	2	2
																																							AT3G57540	0.0301595	7.94587	0.0301595	21302234	21302271	38	+	1	3	2
																																							AT1G24180	0.0302132	3.52925	0.0302132	8561246	8561272	27	+	0	3	4
																																							AT1G32640	0.0302711	16.5342	0.0302711	11798780	11798985	206	+	6	49	27
																																							AT5G42890	0.030273	1.98301	0.030273	17195641	17195650	10	+	1	1	0
																																							AT3G06130	0.030316	1.1283	0.030316	1854120	1854143	24	+	1	0	0
																																							ATCG00490	0.0303379	3.02737	0.0303379	55692	55703	12	-	3	1	1
																																							AT2G28910	0.0304218	15.3749	0.0304218	12416669	12416700	32	+	0	13	8
																																							AT4G02450	0.0304326	2.06219	0.0304326	1074780	1074804	25	+	0	0	1
																																							AT1G48300	0.0304417	1.19193	0.0304417	17847975	17847988	14	-	0	1	0
																																							AT2G36580	0.0304502	28.5357	0.0304502	15342923	15343081	159	-	13	134	62
																																							AT3G37820	0.0305015	19.9233	0.0305015	7838964	7839103	140	-	17	62	44
																																							AT4G02450	0.0305262	1.015	0.0305262	1074549	1074552	4	+	0	1	0
																																							AT3G55980	0.0305529	0.856796	0.0305529	20778517	20778527	11	-	0	1	0
																																							AT5G58040	0.0305805	1.90417	0.0305805	23491950	23491974	25	-	3	4	2
																																							AT4G19660	0.0306602	1.17172	0.0306602	10697461	10697462	2	+	1	6	2
																																							AT4G35750	0.0307074	0.316415	0.0307074	16940327	16940389	63	+	0	0	0
																																							AT4G34138	0.0307199	9.25839	0.0307199	16348268	16348288	21	+	4	10	4
																																							AT1G72770	0.030741	0.362205	0.030741	27392869	27392882	14	-	0	0	0
																																							AT5G58690	0.0307692	3.47439	0.0307692	23709596	23709699	104	+	0	61	0
																																							AT4G24690	0.0308033	0.543307	0.0308033	12744023	12744024	2	-	0	0	0
																																							AT5G63030	0.0308104	3.89611	0.0308104	25287563	25287592	30	-	0	0	1
																																							AT2G28960	0.0308115	0.868517	0.0308115	12440813	12440814	2	+	0	10	2
																																							AT1G65280	0.0308508	0.532854	0.0308508	24248586	24248611	26	-	1	5	0
																																							AT2G38470	0.030856	1.34805	0.030856	16109436	16109445	10	-	0	1	0
																																							AT3G53020	0.0308966	2.48983	0.0308966	19661048	19661060	13	+	0	3	2
																																							AT2G20740	0.0309423	3.41805	0.0309423	8937290	8937314	25	-	0	0	0
																																							AT2G15480	0.030975	36.4045	0.030975	6760499	6760748	250	-	18	173	39
																																							AT4G18780	0.0309987	3.31203	0.0309987	10316043	10316090	48	+	3	26	4
																																							AT4G13180	0.0309993	1.50626	0.0309993	7657741	7657754	14	+	0	1	0
																																							AT1G32750	0.0310228	4.0715	0.0310228	11847182	11847254	73	+	3	2	1
																																							AT5G47820	0.0310478	1.68865	0.0310478	19369546	19369586	41	-	1	2	0
																																							AT3G51640	0.031051	0.72441	0.031051	19155152	19155172	21	-	0	0	0
																																							AT5G50100	0.0310549	2.6653	0.0310549	20373278	20373378	101	-	1	8	4
																																							AT1G70850	0.0310718	3.24107	0.0310718	26716127	26716132	6	+	0	0	3
																																							AT4G15000	0.0311866	0.472536	0.0311866	8572048	8572072	25	-	0	0	0
																																							AT4G17720	0.0312841	8.8545	0.0312841	9862425	9862512	88	+	3	50	3
																																							AT5G62390	0.0312845	2.93829	0.0312845	25052387	25052403	17	+	1	2	2
																																							AT2G32240	0.0313002	10.3423	0.0313002	13688969	13689035	67	+	2	18	4
																																							AT4G37590	0.0313018	0.472536	0.0313018	17663062	17663064	3	+	0	0	0
																																							AT4G00670	0.0313276	2.17323	0.0313276	278470	278479	10	+	0	0	0
																																							AT1G68790	0.0313461	2.12527	0.0313461	25835633	25835648	16	+	0	5	0
																																							AT1G10290	0.0313512	7.94911	0.0313512	3377253	3377353	101	-	8	45	12
																																							AT3G37820	0.0313515	0.937119	0.0313515	5005823	5005877	55	-	2	7	0
																																							AT5G06420	0.0313845	0.888813	0.0313845	1962981	1963051	71	-	0	9	1
																																							AT5G19330	0.03139	6.46105	0.03139	6507796	6507922	127	+	5	42	12
																																							AT5G62700	0.0314219	25.5519	0.0314219	25186580	25186735	156	-	9	149	48
																																							AT5G44020	0.0314757	1.89853	0.0314757	17713271	17713272	2	-	1	0	0
																																							AT5G06980	0.0314977	2.59496	0.0314977	2169270	2169279	10	-	0	1	0
																																							AT3G37820	0.0315005	0.543307	0.0315005	7644950	7644951	2	-	0	0	0
																																							AT3G37820	0.0315005	0.543307	0.0315005	8386021	8386022	2	-	0	0	0
																																							AT3G37820	0.0315005	0.543307	0.0315005	3014181	3014184	4	-	0	0	0
																																							AT2G30770	0.0315289	1.41598	0.0315289	13111455	13111457	3	+	0	1	4
																																							AT1G06460	0.0315447	3.4298	0.0315447	1967072	1967197	126	+	2	36	2
																																							AT1G27210	0.0315503	1.83238	0.0315503	9455574	9455599	26	+	0	1	1
																																							AT5G50100	0.0315938	2.29699	0.0315938	20371892	20371895	4	-	6	9	0
																																							AT5G60030	0.0316502	1.74905	0.0316502	24172153	24172175	23	+	3	11	1
																																							AT3G53480	0.0316824	18.0679	0.0316824	19825707	19825746	40	-	2	9	11
																																							AT4G35220	0.0317482	1.67709	0.0317482	16754135	16754138	4	-	0	0	1
																																							AT1G18720	0.0317537	60.6088	0.0317537	6457750	6457905	156	+	32	232	47
																																							AT5G45470	0.0317617	0.788952	0.0317617	18422373	18422391	19	+	0	0	0
																																							AT5G55600	0.0317977	1.58134	0.0317977	22522390	22522426	37	+	0	0	1
																																							AT1G75380	0.0318166	2.99763	0.0318166	28282083	28282087	5	+	1	0	0
																																							AT3G18640	0.0318168	1.15668	0.0318168	6415137	6415190	54	+	0	0	1
																																							AT2G36580	0.031833	4.70914	0.031833	15342844	15342888	45	-	2	6	4
																																							AT3G50970	0.031835	11.2598	0.031835	18941230	18941261	32	-	6	4	10
																																							AT1G70850	0.0318433	2.01432	0.0318433	26716739	26716751	13	+	0	0	1
																																							AT5G42390	0.0318477	1.43294	0.0318477	16947341	16947344	4	-	0	4	0
																																							AT5G44790	0.0318716	0.856796	0.0318716	18078902	18078915	14	+	0	1	0
																																							AT3G49530	0.031943	14.4811	0.031943	18362424	18362495	72	+	14	43	18
																																							ATCG00010	0.0319479	0.583244	0.0319479	71499	71516	18	+	0	2	0
																																							AT2G46340	0.031996	0.786865	0.031996	19024232	19024272	41	+	0	0	0
																																							AT4G13530	0.0320055	55.6993	0.0320055	7868643	7868769	127	-	31	190	40
																																							AT3G60080	0.0320167	0.809809	0.0320167	22188739	22188822	84	-	0	4	1
																																							AT5G23520	0.0320462	3.34562	0.0320462	7929328	7929426	99	+	3	11	4
																																							AT1G70210	0.0320465	1.10328	0.0320465	26442008	26442021	14	-	0	0	0
																																							AT3G46970	0.0320632	1.87688	0.0320632	17301504	17301520	17	+	2	1	0
																																							AT1G07980	0.0321506	1.80483	0.0321506	2474700	2474720	21	+	1	0	0
																																							AT1G03475	0.0321541	4.69488	0.0321541	869001	869182	182	+	4	14	0
																																							AT2G28960	0.0321981	5.39146	0.0321981	12437709	12437914	206	+	2	18	2
																																							AT3G37820	0.0322029	0.440882	0.0322029	4635416	4635417	2	-	0	7	1
																																							AT4G22270	0.0322502	0.45313	0.0322502	11776006	11776056	51	-	0	4	2
																																							ATMG00690	0.03227	2.33342	0.03227	203709	203740	32	+	1	5	3
																																							AT2G33435	0.0323265	3.18403	0.0323265	14167024	14167047	24	-	0	10	1
																																							AT3G09260	0.032336	16.5909	0.032336	2842123	2842130	8	+	0	3	37
																																							AT2G30770	0.0323376	2.33974	0.0323376	13109815	13109830	16	+	5	1	5
																																							AT1G56700	0.0323471	1.17234	0.0323471	21257796	21257850	55	-	0	2	0
																																							AT3G37820	0.0323988	4.49578	0.0323988	5722987	5723058	72	-	1	8	3
																																							AT3G37820	0.0324005	7.02554	0.0324005	8919186	8919243	58	-	3	9	7
																																							AT5G58690	0.0324058	1.53693	0.0324058	23709925	23709938	14	+	0	9	0
																																							AT2G03720	0.03247	1.08591	0.03247	1132851	1132867	17	-	0	0	1
																																							AT5G06260	0.0324916	13.7875	0.0324916	1902561	1902680	120	+	4	69	19
																																							AT1G51760	0.0324949	13.4991	0.0324949	19201461	19201600	140	-	11	57	15
																																							AT5G50260	0.0325612	0.925481	0.0325612	20456660	20456718	59	-	0	1	0
																																							AT1G78110	0.0325883	26.3238	0.0325883	29392646	29392742	97	-	7	148	32
																																							AT5G46710	0.0326266	1.62671	0.0326266	18952825	18952831	7	+	4	4	0
																																							AT4G37120	0.0326316	13.2787	0.0326316	17489191	17489348	158	-	7	58	19
																																							AT5G61820	0.0326347	16.0645	0.0326347	24834496	24834513	18	+	2	2	0
																																							AT3G56930	0.0327127	2.95306	0.0327127	21075743	21075749	7	-	1	1	0
																																							AT5G65220	0.0327187	0.362205	0.0327187	26061641	26061642	2	-	0	0	0
																																							AT3G09850	0.0327295	1.79372	0.0327295	3024053	3024078	26	+	1	0	1
																																							AT5G46710	0.0327671	2.54212	0.0327671	18952596	18952689	94	+	0	6	1
																																							AT1G14200	0.0327733	8.56073	0.0327733	4854210	4854409	200	+	7	25	13
																																							AT1G71360	0.0327835	0.759419	0.0327835	26892101	26892134	34	+	1	7	1
																																							AT2G33435	0.0327917	1.45839	0.0327917	14168097	14168131	35	-	0	1	0
																																							AT5G52060	0.0328	1.84265	0.0328	21152910	21152918	9	+	0	2	0
																																							AT5G04990	0.0328036	11.8211	0.0328036	1471477	1471639	163	+	11	28	9
																																							AT3G47480	0.0328609	3.70716	0.0328609	17496391	17496427	37	+	4	7	1
																																							AT5G47480	0.0328625	2.18057	0.0328625	19263370	19263425	56	-	1	15	4
																																							AT3G54540	0.0328635	2.30411	0.0328635	20190708	20190721	14	-	1	2	1
																																							AT1G06460	0.0328712	1.52835	0.0328712	1967240	1967243	4	+	1	2	0
																																							AT2G04520	0.0328726	0.543307	0.0328726	1575697	1575702	6	+	0	0	0
																																							AT2G29080	0.0329152	0.653639	0.0329152	12491216	12491220	5	+	0	0	0
																																							AT5G19910	0.0329187	0.470499	0.0329187	6731050	6731149	100	+	0	4	1
																																							AT1G55310	0.032928	7.39848	0.032928	20632823	20632913	91	-	4	42	11
																																							AT4G13930	0.0329601	38.5144	0.0329601	8047693	8047810	118	+	10	218	59
																																							AT2G25490	0.0329662	2.54722	0.0329662	10849449	10849451	3	+	0	0	1
																																							AT2G03150	0.0329988	1.14532	0.0329988	958233	958236	4	-	2	2	3
																																							AT3G50970	0.0330128	5.06727	0.0330128	18941332	18941369	38	-	1	1	1
																																							AT5G08500	0.0330416	0.902586	0.0330416	2751695	2751697	3	-	0	1	0
																																							AT3G47480	0.0330772	1.31145	0.0330772	17496505	17496516	12	+	0	0	0
																																							AT1G03140	0.0331515	3.72345	0.0331515	755646	755732	87	+	1	4	2
																																							AT4G02400	0.0331669	0.171454	0.0331669	1056233	1056234	2	-	0	4	0
																																							AT4G18260	0.0332782	0.33931	0.0332782	10095609	10095635	27	+	0	0	0
																																							AT4G02080	0.033308	0.63283	0.033308	922260	922283	24	-	0	0	0
																																							AT3G37820	0.0333138	1.85096	0.0333138	11250983	11250986	4	-	0	2	0
																																							AT1G76990	0.033325	18.6664	0.033325	28935059	28935097	39	-	4	34	6
																																							AT1G21520	0.0333418	7.87999	0.0333418	7534245	7534352	108	+	1	47	1
																																							AT5G25890	0.0335264	1.34805	0.0335264	9033539	9033579	41	-	0	1	0
																																							AT1G44910	0.0335489	3.3924	0.0335489	16982174	16982200	27	-	5	14	5
																																							AT1G33140	0.0336391	73.1375	0.0336391	12024566	12024784	219	-	31	332	124
																																							AT5G40450	0.0336411	1.77271	0.0336411	16184993	16184999	7	+	0	1	0
																																							AT2G25840	0.0336607	0.382173	0.0336607	11025266	11025282	17	-	0	1	0
																																							AT2G42030	0.0336671	3.67139	0.0336671	17538895	17538977	83	+	0	25	9
																																							AT5G54870	0.0336914	0.630744	0.0336914	22290366	22290375	10	-	0	0	0
																																							AT3G02260	0.0337228	1.14652	0.0337228	432843	432855	13	+	0	3	0
																																							AT2G20585	0.0337589	2.03499	0.0337589	8866567	8866600	34	-	0	1	0
																																							AT1G31230	0.0337721	0.33931	0.0337721	11160412	11160413	2	+	0	0	0
																																							AT2G39210	0.0337727	30.6806	0.0337727	16366083	16366221	139	+	6	126	6
																																							ATCG00010	0.0338522	2.66847	0.0338522	80272	80285	14	+	3	2	1
																																							AT2G25840	0.033937	0.410266	0.033937	11025312	11025389	78	-	0	3	2
																																							AT3G45600	0.0339779	0.447128	0.0339779	16734966	16734969	4	+	1	3	0
																																							AT3G37820	0.0339961	0.72441	0.0339961	5568141	5568183	43	-	0	0	0
																																							AT3G27210	0.0339964	8.29927	0.0339964	10045408	10045473	66	+	3	15	6
																																							AT4G30600	0.0340198	19.6429	0.0340198	14937843	14938073	231	+	8	102	27
																																							AT3G11510	0.0340643	24.3052	0.0340643	3623599	3623658	60	+	1	60	25
																																							AT1G19740	0.034106	0.362205	0.034106	6825573	6825581	9	-	0	0	0
																																							AT5G07440	0.0341403	39.5521	0.0341403	2358111	2358211	101	-	33	71	135
																																							AT5G47430	0.0341443	1.91934	0.0341443	19237164	19237188	25	+	1	0	0
																																							AT2G31230	0.0341608	0.545102	0.0341608	13306514	13306547	34	+	1	2	1
																																							AT1G03970	0.034175	7.16972	0.034175	1019206	1019288	83	-	3	41	6
																																							AT3G02620	0.034192	4.70623	0.034192	561840	561876	37	-	1	2	7
																																							AT3G51800	0.0342661	16.3528	0.0342661	19211014	19211107	94	+	11	79	24
																																							AT1G06780	0.0342693	30.2971	0.0342693	2086833	2086852	20	-	29	110	30
																																							AT3G08580	0.0342903	124.695	0.0342903	2605427	2605586	160	+	36	513	213
																																							AT2G14900	0.0342907	1.23688	0.0342907	6404868	6404891	24	-	0	2	0
																																							AT5G67240	0.0342907	0.975579	0.0342907	26825073	26825074	2	+	0	0	1
																																							AT1G51570	0.0343511	0.472536	0.0343511	19123342	19123364	23	+	0	0	0
																																							AT2G07620	0.0343875	0.543307	0.0343875	3313850	3313943	94	+	0	0	0
																																							AT5G49720	0.0343882	0.80976	0.0343882	20199795	20199818	24	+	0	0	0
																																							AT4G19230	0.0344661	0.786865	0.0344661	10522098	10522102	5	-	0	0	0
																																							AT1G10270	0.0345055	0.362205	0.0345055	3366244	3366260	17	-	0	0	0
																																							AT2G05320	0.0345497	0.630744	0.0345497	1937126	1937155	30	-	0	0	0
																																							AT5G28630	0.0345821	0.472536	0.0345821	10637127	10637138	12	-	0	0	0
																																							AT5G65670	0.0345939	0.316415	0.0345939	26255511	26255512	2	-	0	0	0
																																							AT5G61030	0.0346086	3.33763	0.0346086	24562140	24562163	24	-	0	4	0
																																							AT4G02210	0.0346341	1.807	0.0346341	973965	974022	58	+	5	5	0
																																							AT5G60990	0.0346387	0.497518	0.0346387	24546361	24546384	24	+	0	0	0
																																							AT3G26690	0.0346405	9.7753	0.0346405	9804250	9804364	115	+	4	26	19
																																							AT2G25560	0.0346757	0.630829	0.0346757	10883917	10883937	21	-	1	4	1
																																							AT5G09800	0.0346867	3.28484	0.0346867	3042886	3043018	133	+	1	22	3
																																							AT1G79340	0.0347199	28.8108	0.0347199	29844508	29844621	114	-	10	109	65
																																							AT5G67350	0.0347446	3.4649	0.0347446	26868616	26868656	41	+	0	2	2
																																							AT3G59920	0.0347871	30.6339	0.0347871	22138330	22138469	140	-	10	122	53
																																							AT5G09590	0.0347892	4.27934	0.0347892	2978483	2978500	18	-	0	3	3
																																							AT5G59780	0.0347914	6.94801	0.0347914	24083329	24083416	88	+	2	17	1
																																							AT3G09770	0.034801	4.62252	0.034801	2996903	2996915	13	+	2	1	3
																																							AT5G06750	0.0348054	0.72441	0.0348054	2086737	2086740	4	+	0	0	0
																																							AT2G37080	0.0348064	1.02885	0.0348064	15584975	15584980	6	+	1	10	2
																																							AT5G51280	0.03484	5.76547	0.03484	20843720	20843804	85	-	0	25	12
																																							AT4G18030	0.034847	2.04995	0.034847	10013983	10013986	4	+	0	3	0
																																							AT4G40080	0.0349274	1.29015	0.0349274	18579817	18579818	2	-	1	12	1
																																							AT1G71710	0.0349843	0.316415	0.0349843	26977775	26977784	10	+	0	0	0
																																							AT4G05020	0.0350049	1.87069	0.0350049	2574016	2574028	13	-	0	0	1
																																							AT3G57540	0.0350865	10.6247	0.0350865	21301395	21301510	116	+	1	48	7
																																							AT3G13920	0.035122	55.4398	0.035122	4592229	4592501	273	+	22	268	65
[truncated: 500 more rows]
[truncated: 3 more columns]

## Sheet: G
ID	Function
[truncated: 275 more rows]
